# Supplementary material for: Chronic small intestinal helminth infection perturbs bile acid homeostasis and disrupts bile acid signaling in the murine small intestine
Source: Front Parasitol. 2023 Jul 6;2:1214136. doi: 10.3389/fpara.2023.1214136 (PMC11731828; doi:10.3389/fpara.2023.1214136)
Supplement: Supplementary file 1 [file DataSheet_1.zip]

Archive with 2 entries (2 files):
- Supplemental Data sheet 1.XLSX
- Supplemental Material and Figures 1-4.DOCX
