# Supplementary material for: Chronic small intestinal helminth infection perturbs bile acid homeostasis and disrupts bile acid signaling in the murine small intestine
Source: Front Parasitol. 2023 Jul 6;2:1214136. doi: 10.3389/fpara.2023.1214136 (PMC11731828; doi:10.3389/fpara.2023.1214136)
Supplement: Supplementary file 1 [file DataSheet_1.zip › Supplemental Data sheet 1.XLSX]

## Sheet: Info
	PSI = Proximal small intestine (the first 6cm following the pyloric sphincter)
	WET = Concentrations of metabolites are relative to wet sample weight
	DRY = Concentrations of metabolites are relative to dry/lyophilized sample weight
	Intestinal content samples were collected into empty cryotubes and flash frozen with liquid nitrogen. They were stored at -80°C until time of UPLC-MRM/MS analysis.
	Blood was collected via cardiac puncture, allowed to coagulate on ice, and then spun down to collect the sera. Sera was stored at -80°C until time of UPLC-MRM/MS analysis.
	Strain of mice	C57BL/6J
	Age of mice at infection	6 - 11 weeks
	Dose of H. polygyrus larvae	200 L3s
	Euthanasia timepoint	14 days after infection

## Sheet: Exp 1 PSI Contents (WET)
		Concentration in mouse intestinal content (wet) (nmol/g)
	Sex	Female								Male
	Infection Status	naïve (n=4)				Hp (n=4)				naïve (n=4)				Hp (n=4)
	Mouse/Sample ID	Si1	Si3	Si4	Si6	Si7	Si9	Si11	Si12	Si14	Si15	Si16	Si17	Si18	Si19	Si21	Si22
	Total Bile Acids	15835.5	31047.6	22059.1	46798.3	6878.29	12330.4	11795.4	9341.07	27228.4	27513.2	9054.36	20780	10439.8	7440.86	6935.7	7204.96
	Taurine-conjugated primary BAs	11233.7	15408	15907.2	35158.6	4431.65	6542.84	9435.76	4910.95	15863	16274.6	6598.9	16496.7	7898.5	4883.96	4830.5	5518
	Glycine-conjugated primary BAs	17.2297	37.3935	20.6115	32.839	5.07382	6.47271	3.30626	5.48015	49.604	44.721	8.7368	17.9359	6.2532	4.72218	3.98329	5.8208
	Total conjugated primary BAs	11250.9	15445.4	15927.8	35191.4	4436.72	6549.31	9439.07	4916.43	15912.6	16319.3	6607.64	16514.6	7904.75	4888.68	4834.48	5523.82
	Taurine-conjugated secondary BAs	2413.56	3706.57	4315	4535.7	881.942	1110.58	1796.56	1266.83	4331.38	4979.61	1990.97	3642.02	1897.95	1216.56	1200	1309.69
	Glycine-conjugated secondary BAs	2.92998	5.82278	3.54344	3.44953	0.467018	0.579006	0.343517	0.680979	12.1634	13.4568	2.25385	4.16475	1.89975	1.0012	0.939381	1.51963
	Total conjugated secondary BAs	2416.49	3712.39	4318.55	4539.15	882.409	1111.16	1796.9	1267.51	4343.54	4993.06	1993.23	3646.19	1899.85	1217.56	1200.94	1311.21
	Unconjugated primary BAs	1836.78	10200.1	1459.16	6260.1	1317.56	3974.39	477.862	2572.87	5421.73	4848.87	340.317	479.601	506.337	1079.9	671.543	275.105
	Unconjugated secondary BAs	328.666	1685.21	350.86	801.375	240.32	694.078	79.6244	583.061	1534.52	1339.58	107.612	132.868	124.154	251.848	226.793	92.3467
	Total unconjugated Bas	2165.45	11885.3	1810.02	7061.47	1557.88	4668.47	557.486	3155.93	6956.25	6188.45	447.929	612.469	630.491	1331.75	898.336	367.452
	Gluconated/sulfated bile acids	2.65777	4.48634	2.7401	6.25089	1.2787	1.45876	1.93448	1.19537	16.023	12.4118	5.56205	6.68842	4.74895	2.86548	1.94643	2.47703
		Concentration in mouse intestinal content (wet) (nmol/g)
	Sex	Female								Male
	Infection Status	Naïve				Hp				Naïve				Hp
BA Category		Si1	Si3	Si4	Si6	Si7	Si9	Si11	Si12	Si14	Si15	Si16	Si17	Si18	Si19	Si21	Si22
Primary BA precursors	DHCA	0	0	0	0	0	0	0	0	0	0	0	0	0	0	0	0
	THCA	0	0	0	0	0	0	0	0	0	0	0	0	0	0	0	0
Taurine-conjugated primary BAs	Taurochenodexycholic acid	264.7	293	514.2	892.6	28.03	62.84	76.86	45.95	281	333.6	151.7	329.7	170.1	99.06	131.4	176.4
	Taurocholic acid	3159	4196	6303	11580	1378	1350	3582	1703	2493	3862	1570	4527	1471	1618	1254	1909
	Tauro-α-muricholic acid	1014	1656	1843	4046	80.62	272	207.9	174	1429	1639	627.2	1220	520.4	301.9	405.1	307.6
	Tauro-β-muricholic acid	6796	9263	7247	18640	2945	4858	5569	2988	11660	10440	4250	10420	5737	2865	3040	3125
Glycine-conjugated primary BAs	Glycochenodeoxycholic acid	0.3297	0.7015	0.5535	0.848	0.0128	0.05161	0.01309	0.0181	1.63	1.468	0.2209	0.4229	0.1131	0.07158	0.08079	0.1112
	Glycocholic acid	10.78	23.95	13.65	19.02	3.167	3.179	2.482	4.005	25.74	25.22	4.773	10.75	3.072	3.123	2.625	4.084
	Glyco-α-muricholic acid	1.485	2.632	1.647	2.431	0.04202	0.2361	0.02787	0.09605	3.724	3.943	0.6329	1.088	0.4541	0.2316	0.2715	0.3646
	Glyco-β-muricholic acid	4.635	10.11	4.761	10.54	1.852	3.006	0.7833	1.361	18.51	14.09	3.11	5.675	2.614	1.296	1.006	1.261
Unconjugated primary BAs	Chenodeoxycholic acid	21.52	126.2	14.99	110	10.91	43.49	3.317	26.78	90.13	75.67	5.673	6.026	14.14	28.03	29.47	13.02
	Cholic acid	1389	6658	1042	3071	839.1	1487	273.6	1519	2875	3036	169.6	366.6	235.8	528.2	358.8	198.7
	Ursodeoxycholic acid	18.76	214.1	18.37	245.5	10.16	123.2	1.942	17.68	126.6	88.6	5.984	2.215	9.147	8.859	8.893	2.105
	α-Muricholic acid	141	796.8	108.7	415.6	11.89	116.7	7.103	43.31	347	259.6	28.76	25.76	19.75	47.31	32.68	12.51
	β-Muricholic acid	266.5	2405	275.1	2418	445.5	2204	191.9	966.1	1983	1389	130.3	79	227.5	467.5	241.7	48.77
Taurine-conjugated secondary BAs	Tauroallocholic acid	92.48	399.3	216.7	474.4	48.32	88.79	43.13	83.12	963.3	1194	384.6	1374	317.1	205.8	237.7	351.3
	Taurodehydrocholic acid	0	0	0	0	0	0	0.02544	0.01841	0	0	0	0	0	0	0	0
	Taurodeoxycholic acid	166.6	256.8	703.7	411.8	51.43	107.4	85.65	52.6	173.8	200.8	188.8	273.7	88.96	52.22	54.04	51.32
	Taurohyocholic acid	11.55	14.28	25.33	8.669	4.239	2.695	2.793	6.83	14.49	17.49	4.616	10.47	11.51	9.483	7.261	11.06
	Taurolithocholic acid	3.428	4.887	7.274	6.828	0.3528	0.9968	0.4625	0.5617	3.187	4.116	2.058	2.154	1.176	1.057	0.8968	0.8089
	Tauro-ω-muricholic acid	1600	2254	2285	2169	663.6	683.5	1371	948.8	2698	2930	1188	1584	1256	786.9	738	705.2
taurine-conjugated primary/taurine-conjugated secondary*	Tauroursodeoxycholic/Taurohyodeoxycholic acid*	539.5	777.3	1077	1465	114	227.2	293.5	174.9	478.6	633.2	222.9	397.7	223.2	161.1	162.1	190
Glycine-conjugated secondary BAs	Glycoallocholic acid	0.3565	1.19	0.5112	0.4252	0.08265	0.1316	0.0284	0.182	4.085	5.437	0.7401	2.273	0.7276	0.4333	0.5578	0.7967
	Glycodehydrocholic acid	0	0	0	0	0	0	0	0	0	0	0	0	0	0	0	0
	Glycodeoxycholic acid	0.2277	1.11	0.4125	0.3819	0.0213	0.1037	0.01597	0.02925	1.45	1.07	0.2492	0.2331	0.06469	0.02833	0.02789	0.02764
	Glycohyocholic acid	0.05286	0.06281	0.03461	0.01492	0.005928	0.002696	0.0006165	0.01307	0.102	0.1146	0	0.03454	0.02913	0.02262	0.01292	0.02227
	Glycohyodeoxycholic acid	0.2506	0.5766	0.3173	0.222	0.02448	0.03167	0.02233	0.03659	0.3938	0.4292	0.08736	0.07001	0.06183	0.03328	0.02768	0.03928
	Glycolithocholic acid	0.002818	0.003874	0.004128	0.00351	9.996e-05	0.0003403	0	0.0006289	0.01255	0.01301	0.00019	0	0.0003043	7.69e-05	0.0001514	0.0005015
	Glycoursodeoxycholic acid	0.3135	0.9045	0.3657	1.299	0.02646	0.1002	0.0248	0.04024	1.352	1.084	0.2261	0.2871	0.1008	0.04679	0.04704	0.07544
	Glyco-ω-muricholic acid	1.726	1.975	1.898	1.103	0.3061	0.2088	0.2514	0.3792	4.768	5.309	0.9509	1.267	0.9154	0.4368	0.2659	0.5578
Unconjugated secondary BAs	12-Ketochenodeoxycholic acid	12.54	253.2	41.67	251.1	25.06	177	8.795	110.8	296.8	212.9	13.14	11.64	32.12	84.36	67.71	23.86
	12-Ketolithocholic acid	0.09701	1.31	0.1311	0.5506	0.1731	0.5519	0.01799	0.2353	0.548	0.3317	0.04143	0.04879	0.04264	0.08614	0.07713	0.03998
	3-Oxocholic acid	2.799	14.57	1.929	4.868	1.615	3.046	0.3844	2.31	3.046	4.082	0.747	0.8679	0.3444	0.5978	0.5913	0.3189
	3β,7α-diOH-5-cholestenoic acid	0.01686	0.01309	0.03916	0.03031	0.009253	0.007304	0.008805	0.01062	0	0	0.01663	0.015	0.008249	0.006559	0.004968	0.008015
	3β-OH-5-cholestenoic acid	0.3931	0.4707	0.4679	0.5239	0.08994	0.1028	0.1509	0.1507	0.3171	0.3286	0.2662	0.4163	0.05877	0.09224	0.05676	0.04477
	6,7-Diketolithocholic acid	0.08341	1.371	0.1765	0.748	0.1163	0.8326	0.02836	0.407	2.398	1.74	0.1661	0.1659	0.1733	0.4921	0.7839	0.3159
	7-Ketodeoxycholic acid	108.2	439.4	135.1	149.5	36.67	133.2	5.628	140.2	525.4	494.9	33.24	58.03	39.93	58.51	53.75	14.81
	7-Ketolithocholic acid	2.49	24.23	6.286	30.61	3.616	12.63	1.354	9.189	36.68	24.6	1.985	1.951	3.317	8.656	9.258	2.521
	7α-OH-3-oxo-4-cholestenoic acid	0.3945	0.1574	0.3171	0.1845	0.09507	0.1564	0.3817	0.1977	0.1161	0.1376	0.1704	0.1657	0.1104	0.119	0.07393	0.1643
	Allocholic acid	4.996	91.86	5.42	17.13	6.428	15.81	1.091	16.44	152.6	150.4	6.675	16.35	6.628	21.7	40.77	27.65
	Alloisolithocholic acid	0	0.0182	0	0.02661	0.01634	0.07243	0.00278	0.04222	0.08945	0.04772	0	0	0	0	0	0
	Apocholic acid	0.897	12.82	1.781	3.544	0.6814	4.731	0.1056	1.606	5.251	4.212	0.5493	0.4413	0.6027	1.593	1.763	0.4704
	Dehydrocholic acid	0	0	0	0	0.01051	0.01629	0.01797	0.01635	0.07271	0.0712	0.02787	0.05349	0.02847	0.01606	0.02956	0.02445
	Dehydrolithocholic acid	0.01993	0.06882	0.02543	0.07123	0.009657	0.0409	0	0.03096	0.04845	0.03767	0.01376	0.006854	0	0.004666	0.005454	0
	Deoxycholic acid	33.81	285.4	48.78	122.8	21.79	124.9	4.451	46.61	167.5	135.3	21.27	16.68	9.693	14.58	9.762	2.322
	Dioxolithocholic acid	0.1368	1.473	0.1277	0.6176	0.09372	0.2676	0.01479	0.1415	0.517	0.251	0.046	0	0.04944	0.07112	0	0
	Hyodeoxycholic acid	7.887	68.51	6.669	18.09	8.3	21.24	2.34	21.65	17.83	15.3	3.051	0.7895	2.007	5.256	3.922	1.388
	Isodeoxycholic acid	0.06544	0.05128	0.05797	0.07842	0	0	0	0	0.09651	0.08338	0.05624	0.05005	0.002989	0	0	0.002707
	Isolithocholic acid	0.01376	0.08234	0.02999	0.1184	0.0565	0.1626	0	0.1326	0.08022	0.06003	0.00759	0.007981	0	0	0.02236	0.009585
	Lithocholic acid	0.225	1.565	0.3554	1.439	0.2996	1.282	0.04801	0.7225	0.9559	0.8625	0.1812	0.1688	0.1422	0.2619	0.1806	0.07298
	Murocholic acid	2.267	18.12	2.642	10.49	1.375	5.918	0.5646	3.548	7.096	4.927	0.6361	0.2748	0.6784	1.812	1.762	0.4094
	Norcholic acid	13.95	16.22	5.164	6.501	40.72	19.08	22.35	36.69	2.157	3.571	0.78	1.56	0.7986	0.7705	0.5321	1.164
	Nordeoxycholic acid	0.06853	0.04875	0.02502	0.04908	0.057	0.1314	0.3885	0.03728	0.01542	0.01022	0.01034	0.009077	0.00323	0.003405	0.002295	0.003423
	Norursodeoxycholic acid	0.03403	0.01111	0	0.001861	0.01618	0.025	0.01483	0.003289	0	0	0.003076	0	0.0457	0.007988	0	0.005688
	Ursocholic acid	5.845	20.06	7.025	15.76	2.513	5.412	0.5293	4.958	31.3	27.55	2.64	3.548	2.202	2.418	2.29	1.363
	λ-Muricholic acid	1.537	6.781	1.931	1.442	0.8589	1.562	0.09689	2.132	3.201	3.173	0.1917	0.1971	0.6478	1.954	1.176	0.4882
	ω-Muricholic acid	129.9	427.4	84.71	165.1	89.65	165.9	30.86	184.8	280.4	254.7	21.7	19.43	24.52	48.48	32.27	14.89
Gluconated/sulfated BAs	Chenodeoxycholic acid-24-glucuronide	0.1083	0.2956	0.0811	0.1495	0.005733	0.02378	0.003132	0.008996	0.09495	0.07803	0.01483	0.01557	0.02182	0.009308	0.005594	0.004456
	Chenodeoxycholic acid-3-glucuronide	0	0	0	0	0	0	0	0	0	0	0	0	0	0	0	0
	Chenodeoxycholic acid-3-sulfate	0.005688	0.007037	0.005781	0.07479	0.02128	0.03156	0.009083	0.02059	0	0	0	0	0	0	0	0
	Cholic acid-3-sulfate	0.8021	1.64	1.09	2.576	0.607	0.7033	0.9421	0.6353	9.401	6.534	2.416	3.564	1.992	0.8611	0.541	0.609
	Deoxycholic acid-24-glucuronide	0.1569	0.5745	0.1929	0.2562	0.03583	0.1072	0.0209	0.0334	0.1654	0.1197	0.03929	0.05151	0.02825	0.01044	0.006175	0.008307
	Deoxycholic acid-3-glucuronide	0	0.07727	0	0	0	0	0	0	0	0.08491	0	0	0	0	0	0
	Deoxycholic acid-3-sulfate	0.1105	0.2296	0.1974	0.5127	0.06542	0.1339	0.03154	0.1112	0.9683	0.6502	0.3179	0.2552	0.2639	0.1134	0.09564	0.09261
	Glycochenodeoxycholic acid-3-sulfate	0	0	0	0	0	0	0	0	0	0	0	0	0	0	0	0
	Glycocholic acid-3-sulfate	0	0	0	0	0	0	0	0	0	0	0	0	0	0	0	0
	Glycodeoxycholic acid-3-sulfate	0	0	0	0	0	0	0	0	0	0	0	0	0	0	0	0
	Glycohyodeoxycholic acid-3-sulfate	0	0	0	0	0	0	0	0	0	0	0	0	0	0	0	0
	Glycolithocholic acid-3-sulfate	0	0	0	0	0	0	0	0	0	0	0	0	0	0	0	0
	Glycoursodeoxycholic acid-3-sulfate	0	0	0	0	0	0	0	0	0	0	0	0	0	0	0	0
	Lithocholic acid-24-glucuronide	0.02539	0.1268	0.05298	0.1294	0.01004	0.01671	0.005703	0.008607	0.04209	0.03245	0.01798	0.01011	0.01149	0.006454	0.0063	0.005628
	Lithocholic acid-3-glucuronide	0	0	0	0	0	0	0	0	0	0	0	0	0	0	0	0
	Lithocholic acid-3-sulfate	0.01039	0.007067	0.004249	0.07314	0.006749	0.01387	0.00167	0.006631	0	0	0	0	0	0	0	0
	Taurochenodeoxycholic acid-3-sulfate	0	0	0	0	0	0	0	0	0	0	0	0	0	0	0	0
	Taurodeoxycholic acid-3-sulfate	1.412	1.295	1.083	2.428	0.5084	0.4092	0.9155	0.3569	5.291	4.872	2.75	2.753	2.421	1.861	1.281	1.753
	Taurolithocholic acid-3-sulfate	0	0	0	0	0	0	0	0	0	0	0	0	0	0	0	0
	Tauroursodeoxycholic acid-3-sulfate	0	0	0	0	0	0	0	0	0	0	0	0	0	0	0	0
	Ursodeoxycholic acid-24-glucuronide	0.0265	0.1544	0.03269	0.05116	0.01825	0.01924	0	0.01375	0.06021	0.04051	0.006048	0.03903	0.01049	0.003782	0.005791	0.004033
	Ursodeoxycholic acid-3-glucuronide	0	0	0	0	0	0	0	0	0	0	0	0	0	0	0	0
	Ursodeoxycholic acid-3-sulfate	0	0.07907	0	0	0	0	0.004852	0	0	0	0	0	0	0	0.004933	0
*indistiguishable in our assay

## Sheet: Exp 1 PSI Contents (DRY)
		Concentration in mouse intestinal content (dry) (nmol/g)
	Sex	Female								Male
	Infection Status	naïve (n=4)				Hp (n=4)				naïve (n=4)				Hp (n=4)
	Mouse/Sample ID	Si1	Si3	Si4	Si6	Si7	Si9	Si11	Si12	Si14	Si15	Si16	Si17	Si18	Si19	Si21	Si22
	Total Bile Acids	60165.7	129583	90779	193388	85761.8	159168	127595	94028.3	116684	107913	35362.4	90910.9	91250.4	59832.9	85672.4	88161
	Taurine-conjugated primary BAs	42678	64304	65461	145289	55254.6	84462.2	102070	49434.5	67977	63835	25771.6	72172	69046	39274.5	59667	67521
	Glycine-conjugated primary BAs	65.477	156.058	84.814	135.734	63.2636	83.5642	35.7661	55.159	212.575	175.385	34.1137	78.452	54.6574	37.9675	49.202	71.2
	Total conjugated primary BAs	42743.5	64460.1	65545.8	145425	55317.9	84545.8	102106	49489.7	68189.6	64010.4	25805.7	72250.5	69100.7	39312.5	59716.2	67592.2
	Taurine-conjugated secondary BAs	9172.33	15471	17757.8	18742	10998.3	14337.7	19433.5	12752.8	18560.6	19529.2	7776.86	15933.2	16580.4	9782.55	14823.4	16024.2
	Glycine-conjugated secondary BAs	11.1351	24.2994	14.5824	14.2577	5.82398	7.474	3.71627	6.85463	52.1411	52.7715	8.80104	18.2234	16.6066	8.05002	11.6031	18.5912
	Total conjugated secondary BAs	9183.47	15495.3	17772.4	18756.3	11004.1	14345.1	19437.2	12759.6	18612.7	19581.9	7785.67	15951.5	16597	9790.6	14835	16042.8
	Unconjugated primary BAs	6979.86	42575.2	6005.59	25868.4	16427	51298.4	5169.72	25898.6	23235.9	19018.3	1329.02	2098.35	4426.15	8681.93	8295.7	3365.75
	Unconjugated secondary BAs	1248.76	7033.75	1443.89	3312.22	2996.91	8959.63	861.315	5868.41	6577.15	5253.93	420.243	581.322	1085.13	2024.82	2801.47	1129.95
	Total unconjugated Bas	8228.62	49608.9	7449.48	29180.6	19423.9	60258	6031.03	31767	29813	24272.2	1749.26	2679.67	5511.28	10706.7	11097.2	4495.7
	Gluconated/sulfated bile acids	10.0988	18.7212	11.2755	25.843	15.9465	18.8316	20.9247	12.0328	68.6745	48.6844	21.7222	29.2656	41.5068	23.0368	24.0397	30.3073
		Concentration in mouse intestinal content (dry) (nmol/g)
	Sex	Female								Male
	Infection Status	Naïve				Hp				Naïve				Hp
BA Category		Si1	Si3	Si4	Si6	Si7	Si9	Si11	Si12	Si14	Si15	Si16	Si17	Si18	Si19	Si21	Si22
Primary BA precursors	DHCA	0	0	0	0	0	0	0	0	0	0	0	0	0	0	0	0
	THCA	0	0	0	0	0	0	0	0	0	0	0	0	0	0	0	0
Taurine-conjugated primary BAs	Taurochenodexycholic acid	1006	1223	2116	3689	349.6	811.2	831.4	462.5	1204	1308	592.6	1443	1487	796.5	1623	2158
	Taurocholic acid	12000	17510	25940	47840	17180	17420	38750	17140	10680	15150	6130	19810	12860	13010	15490	23360
	Tauro-α-muricholic acid	3852	6911	7585	16720	1005	3511	2249	1752	6123	6427	2449	5339	4549	2428	5004	3763
	Tauro-β-muricholic acid	25820	38660	29820	77040	36720	62720	60240	30080	49970	40950	16600	45580	50150	23040	37550	38240
Glycine-conjugated primary BAs	Glycochenodeoxycholic acid	1.253	2.928	2.278	3.504	0.1596	0.6662	0.1416	0.1822	6.985	5.755	0.8627	1.85	0.9884	0.5755	0.998	1.36
	Glycocholic acid	40.97	99.96	56.17	78.6	39.49	41.04	26.85	40.31	110.3	98.92	18.64	47.01	26.85	25.11	32.43	49.96
	Glyco-α-muricholic acid	5.644	10.99	6.776	10.05	0.524	3.048	0.3015	0.9668	15.96	15.46	2.471	4.762	3.969	1.862	3.354	4.46
	Glyco-β-muricholic acid	17.61	42.18	19.59	43.58	23.09	38.81	8.473	13.7	79.33	55.25	12.14	24.83	22.85	10.42	12.42	15.42
Unconjugated primary BAs	Chenodeoxycholic acid	81.78	526.6	61.68	454.4	136.1	561.4	35.88	269.6	386.3	296.8	22.15	26.36	123.6	225.3	364.1	159.2
	Cholic acid	5278	27790	4289	12690	10460	19190	2960	15290	12320	11910	662.4	1604	2061	4246	4432	2431
	Ursodeoxycholic acid	71.28	893.6	75.61	1014	126.7	1591	21.01	178	542.6	347.5	23.37	9.689	79.95	71.23	109.9	25.75
	α-Muricholic acid	535.8	3325	447.3	1718	148.2	1506	76.83	436	1487	1018	112.3	112.7	172.6	380.4	403.7	153.1
	β-Muricholic acid	1013	10040	1132	9992	5556	28450	2076	9725	8500	5446	508.8	345.6	1989	3759	2986	596.7
Taurine-conjugated secondary BAs	Tauroallocholic acid	351.4	1667	891.7	1960	602.6	1146	466.5	836.7	4129	4684	1502	6010	2771	1655	2936	4298
	Taurodehydrocholic acid	0	0	0	0	0	0	0.2752	0.1853	0	0	0	0	0	0	0	0
	Taurodeoxycholic acid	633	1072	2896	1702	641.4	1387	926.5	529.5	744.8	787.4	737.3	1197	777.5	419.8	667.6	627.9
	Taurohyocholic acid	43.9	59.59	104.2	35.83	52.87	34.79	30.22	68.75	62.12	68.61	18.03	45.82	100.6	76.25	89.69	135.4
	Taurolithocholic acid	13.03	20.39	29.93	28.22	4.4	12.87	5.003	5.654	13.66	16.14	8.035	9.422	10.28	8.501	11.08	9.897
	Tauro-ω-muricholic acid	6081	9408	9405	8963	8275	8824	14830	9551	11560	11490	4641	6931	10970	6327	9117	8628
taurine-conjugated primary/taurine-conjugated secondary*	Tauroursodeoxycholic/Taurohyodeoxycholic acid*	2050	3244	4431	6053	1422	2933	3175	1761	2051	2483	870.5	1740	1951	1296	2002	2325
Glycine-conjugated secondary BAs	Glycoallocholic acid	1.355	4.965	2.104	1.757	1.031	1.699	0.3072	1.832	17.51	21.32	2.89	9.946	6.36	3.484	6.89	9.747
	Glycodehydrocholic acid	0	0	0	0	0	0	0	0	0	0	0	0	0	0	0	0
	Glycodeoxycholic acid	0.8651	4.631	1.697	1.578	0.2656	1.339	0.1727	0.2944	6.216	4.196	0.9732	1.02	0.5654	0.2278	0.3446	0.3381
	Glycohyocholic acid	0.2009	0.2622	0.1424	0.06166	0.07393	0.03481	0.006669	0.1315	0.4373	0.4495	0	0.1511	0.2546	0.1818	0.1595	0.2724
	Glycohyodeoxycholic acid	0.9524	2.407	1.306	0.9175	0.3053	0.4088	0.2415	0.3683	1.688	1.683	0.3412	0.3063	0.5405	0.2676	0.342	0.4806
	Glycolithocholic acid	0.01071	0.01617	0.01699	0.0145	0.001247	0.004393	0	0.006331	0.0538	0.05104	0.0007419	0	0.00266	0.0006183	0.00187	0.006135
	Glycoursodeoxycholic acid	1.191	3.775	1.505	5.369	0.3299	1.293	0.2682	0.4051	5.796	4.252	0.8829	1.256	0.8814	0.3762	0.5811	0.923
	Glyco-ω-muricholic acid	6.56	8.243	7.811	4.56	3.817	2.695	2.72	3.817	20.44	20.82	3.713	5.544	8.002	3.512	3.284	6.824
Unconjugated secondary BAs	12-Ketochenodeoxycholic acid	47.65	1057	171.5	1038	312.5	2285	95.13	1115	1272	835.1	51.32	50.93	280.7	678.3	836.4	292
	12-Ketolithocholic acid	0.3687	5.467	0.5397	2.275	2.159	7.125	0.1946	2.368	2.349	1.301	0.1618	0.2135	0.3727	0.6926	0.9527	0.4892
	3-Oxocholic acid	10.64	60.79	7.937	20.12	20.14	39.32	4.158	23.25	13.05	16.01	2.917	3.797	3.01	4.806	7.304	3.902
	3β,7α-diOH-5-cholestenoic acid	0.06408	0.05461	0.1612	0.1252	0.1154	0.0943	0.09525	0.1069	0	0	0.06494	0.06562	0.0721	0.05274	0.06137	0.09806
	3β-OH-5-cholestenoic acid	1.494	1.964	1.925	2.165	1.122	1.327	1.633	1.517	1.359	1.289	1.04	1.821	0.5137	0.7416	0.7011	0.5478
	6,7-Diketolithocholic acid	0.3169	5.722	0.7265	3.091	1.45	10.75	0.3068	4.096	10.28	6.825	0.6485	0.726	1.515	3.956	9.683	3.865
	7-Ketodeoxycholic acid	411	1834	555.9	617.9	457.2	1719	60.88	1411	2252	1941	129.8	253.9	349	470.4	663.9	181.2
	7-Ketolithocholic acid	9.461	101.1	25.87	126.5	45.1	163.1	14.65	92.49	157.2	96.49	7.75	8.535	29	69.6	114.4	30.85
	7α-OH-3-oxo-4-cholestenoic acid	1.499	0.6568	1.305	0.7624	1.186	2.019	4.129	1.99	0.4976	0.5395	0.6656	0.7249	0.9653	0.957	0.9133	2.01
	Allocholic acid	18.98	383.4	22.31	70.81	80.16	204.1	11.8	165.5	654	590	26.07	71.54	57.94	174.4	503.6	338.3
	Alloisolithocholic acid	0	0.07596	0	0.11	0.2038	0.9351	0.03007	0.425	0.3834	0.1871	0	0	0	0	0	0
	Apocholic acid	3.409	53.49	7.33	14.65	8.497	61.08	1.142	16.16	22.5	16.52	2.145	1.931	5.268	12.8	21.78	5.755
	Dehydrocholic acid	0	0	0	0	0.131	0.2103	0.1944	0.1646	0.3116	0.2792	0.1088	0.234	0.2488	0.1291	0.3652	0.2992
	Dehydrolithocholic acid	0.07575	0.2872	0.1046	0.2944	0.1204	0.528	0	0.3116	0.2077	0.1477	0.05372	0.02999	0	0.03752	0.06737	0
	Deoxycholic acid	128.5	1191	200.8	507.7	271.8	1613	48.14	469.2	717.9	530.8	83.06	72.99	84.73	117.2	120.6	28.4
	Dioxolithocholic acid	0.5197	6.148	0.5254	2.552	1.169	3.454	0.16	1.425	2.216	0.9843	0.1796	0	0.4322	0.5718	0	0
	Hyodeoxycholic acid	29.97	285.9	27.45	74.77	103.5	274.2	25.31	217.9	76.4	60.01	11.92	3.454	17.55	42.26	48.45	16.99
	Isodeoxycholic acid	0.2487	0.214	0.2386	0.3241	0	0	0	0	0.4137	0.327	0.2196	0.219	0.02612	0	0	0.03312
	Isolithocholic acid	0.0523	0.3437	0.1234	0.4894	0.7045	2.099	0	1.335	0.3438	0.2354	0.02964	0.03492	0	0	0.2762	0.1173
	Lithocholic acid	0.855	6.532	1.463	5.947	3.736	16.55	0.5193	7.273	4.097	3.383	0.7075	0.7385	1.243	2.106	2.231	0.8928
	Murocholic acid	8.616	75.63	10.87	43.37	17.15	76.39	6.107	35.72	30.41	19.32	2.484	1.202	5.93	14.57	21.77	5.009
	Norcholic acid	53	67.7	21.25	26.87	507.8	246.3	241.8	369.4	9.245	14	3.046	6.824	6.98	6.195	6.573	14.24
	Nordeoxycholic acid	0.2604	0.2035	0.103	0.2028	0.7108	1.697	4.202	0.3753	0.06611	0.0401	0.04038	0.03971	0.02823	0.02737	0.02835	0.04188
	Norursodeoxycholic acid	0.1293	0.04638	0	0.007689	0.2018	0.3227	0.1604	0.0331	0	0	0.01201	0	0.3995	0.06423	0	0.06959
	Ursocholic acid	22.21	83.72	28.91	65.13	31.34	69.86	5.725	49.91	134.2	108	10.31	15.52	19.24	19.44	28.29	16.67
	λ-Muricholic acid	5.841	28.3	7.947	5.959	10.71	20.17	1.048	21.46	13.72	12.44	0.7485	0.8623	5.662	15.71	14.52	5.973
	ω-Muricholic acid	493.6	1784	348.6	682.1	1118	2141	333.8	1860	1202	998.7	84.74	84.99	214.3	389.8	398.6	182.2
Gluconated/sulfated BAs	Chenodeoxycholic acid-24-glucuronide	0.4116	1.234	0.3338	0.6178	0.07149	0.307	0.03388	0.09055	0.407	0.306	0.05792	0.06812	0.1908	0.07484	0.0691	0.05452
	Chenodeoxycholic acid-3-glucuronide	0	0	0	0	0	0	0	0	0	0	0	0	0	0	0	0
	Chenodeoxycholic acid-3-sulfate	0.02161	0.02937	0.02379	0.3091	0.2654	0.4074	0.09826	0.2073	0	0	0	0	0	0	0	0
	Cholic acid-3-sulfate	3.048	6.843	4.484	10.65	7.57	9.079	10.19	6.395	40.29	25.63	9.435	15.59	17.41	6.924	6.683	7.45
	Deoxycholic acid-24-glucuronide	0.5961	2.398	0.7937	1.059	0.4468	1.384	0.2261	0.3362	0.709	0.4693	0.1534	0.2254	0.2469	0.08396	0.07628	0.1016
	Deoxycholic acid-3-glucuronide	0	0.3225	0	0	0	0	0	0	0	0.333	0	0	0	0	0	0
	Deoxycholic acid-3-sulfate	0.4198	0.9584	0.8122	2.119	0.8158	1.728	0.3412	1.119	4.15	2.55	1.242	1.117	2.307	0.9117	1.181	1.133
	Glycochenodeoxycholic acid-3-sulfate	0	0	0	0	0	0	0	0	0	0	0	0	0	0	0	0
	Glycocholic acid-3-sulfate	0	0	0	0	0	0	0	0	0	0	0	0	0	0	0	0
	Glycodeoxycholic acid-3-sulfate	0	0	0	0	0	0	0	0	0	0	0	0	0	0	0	0
	Glycohyodeoxycholic acid-3-sulfate	0	0	0	0	0	0	0	0	0	0	0	0	0	0	0	0
	Glycolithocholic acid-3-sulfate	0	0	0	0	0	0	0	0	0	0	0	0	0	0	0	0
	Glycoursodeoxycholic acid-3-sulfate	0	0	0	0	0	0	0	0	0	0	0	0	0	0	0	0
	Lithocholic acid-24-glucuronide	0.09648	0.529	0.218	0.5345	0.1252	0.2157	0.06169	0.08664	0.1804	0.1272	0.07022	0.04424	0.1004	0.05189	0.07782	0.06885
	Lithocholic acid-3-glucuronide	0	0	0	0	0	0	0	0	0	0	0	0	0	0	0	0
	Lithocholic acid-3-sulfate	0.03947	0.02949	0.01749	0.3022	0.08417	0.1791	0.01806	0.06675	0	0	0	0	0	0	0	0
	Taurochenodeoxycholic acid-3-sulfate	0	0	0	0	0	0	0	0	0	0	0	0	0	0	0	0
	Taurodeoxycholic acid-3-sulfate	5.365	5.403	4.458	10.04	6.34	5.283	9.903	3.593	22.68	19.11	10.74	12.05	21.16	14.96	15.82	21.45
	Taurolithocholic acid-3-sulfate	0	0	0	0	0	0	0	0	0	0	0	0	0	0	0	0
	Tauroursodeoxycholic acid-3-sulfate	0	0	0	0	0	0	0	0	0	0	0	0	0	0	0	0
	Ursodeoxycholic acid-24-glucuronide	0.1007	0.6444	0.1345	0.2114	0.2276	0.2484	0	0.1384	0.2581	0.1589	0.02362	0.1708	0.0917	0.03041	0.07153	0.04934
	Ursodeoxycholic acid-3-glucuronide	0	0	0	0	0	0	0	0	0	0	0	0	0	0	0	0
	Ursodeoxycholic acid-3-sulfate	0	0.33	0	0	0	0	0.05249	0	0	0	0	0	0	0	0.06093	0
*indistiguishable in our assay

## Sheet: Exp 2 PSI Contents (WET)
		Concentration in mouse intestinal content (wet) (nmol/g)
	Sex	Female										Male
	Infection Status	Naïve (n=5)					Hp (n=5)					Naïve (n=5)					Hp (n=5)
	Mouse/Sample ID	Si1	Si2	Si3	Si4	Si5	Si6	Si7	Si8	Si9	Si10	Si11	Si12	Si13	Si14	Si15	Si16	Si17	Si18	Si19	Si20
	Total Bile Acids	10978.3	9818.89	27542.9	13893	13800.9	17571	17471.4	19934.4	13523	12897.8	7979.81	20423.2	8081.98	5673.56	19558.8	11836.1	8581.15	6198.29	12557.4	7449.29
	Taurine-conjugated primary BAs	8534.33	6821.77	20888.2	12333.4	10295.3	14288.5	14262.4	15771.5	11100.7	11185.6	6161.66	17729.2	5725.36	4530.43	14171.7	8922.95	6015.14	4593.93	8953.04	5578.1
	Glycine-conjugated primary BAs	17.8136	16.8117	57.3657	12.394	20.6484	14.0862	19.0416	27.7834	8.11898	10.8632	16.3357	10.3973	12.5702	4.59579	45.0602	13.9685	13.0736	3.554	5.88762	7.94287
	Total conjugated primary BAs	8552.15	6838.58	20945.5	12345.8	10316	14302.6	14281.4	15799.3	11108.8	11196.4	6177.99	17739.6	5737.93	4535.03	14216.7	8936.92	6028.21	4597.48	8958.92	5586.04
	Taurine-conjugated secondary BAs	1494.84	1127.96	3386.36	1412.8	2222.85	2951.12	2278.67	2859.16	1596.2	1341.48	1387.12	2437.05	1567.45	1007.65	3824.82	1710.15	1313.69	1059.16	2260.74	1325.03
	Glycine-conjugated secondary BAs	1.56893	1.44556	6.19191	0.73175	3.37518	2.03545	2.30198	2.70985	0.81583	0.91323	2.33197	1.43622	2.47201	0.72653	6.50942	2.03	2.37177	0.77603	1.24275	1.45946
	Total conjugated secondary BAs	1496.41	1129.41	3392.55	1413.54	2226.22	2953.16	2280.98	2861.87	1597.02	1342.4	1389.45	2438.49	1569.92	1008.38	3831.33	1712.18	1316.06	1059.94	2261.99	1326.49
	Unconjugated primary BAs	800.414	1654.32	2699.03	112.14	994.968	258.523	804.637	1115.98	736.641	317.26	307.735	210.766	581.746	101.15	1173.7	1005.57	1010.88	432.638	1102.94	417.358
	Unconjugated secondary BAs	116.485	185.693	474.772	17.3404	249.281	51.9377	97.1684	146.189	72.0593	37.1787	76.6722	25.5441	157.988	23.0053	271.701	154.387	198.916	94.1072	217.614	100.258
	Total unconjugated Bas	916.9	1840.02	3173.8	129.48	1244.25	310.46	901.805	1262.17	808.7	354.439	384.408	236.31	739.734	124.155	1445.4	1159.96	1209.8	526.745	1320.55	517.616
	Gluconated/sulfated bile acids	12.6286	10.6595	30.1161	4.0066	14.0986	4.66094	7.03229	10.8483	8.34791	4.37683	27.8539	8.72745	34.2999	5.93858	65.1852	26.9742	27.0234	14.0718	15.8925	19.0661
		Concentration in mouse intestinal content (wet) (nmol/g)
	Sex	Female										Male
	Infection Status	Naïve					Hp					Naïve					Hp
BA Category		Si1	Si2	Si3	Si4	Si5	Si6	Si7	Si8	Si9	Si10	Si11	Si12	Si13	Si14	Si15	Si16	Si17	Si18	Si19	Si20
Primary BA precursors	DHCA	0	0	0	0	0	0	0	0	0	0	0	0	0	0	0	0	0	0	0	0
	THCA	0.22287	0.22933	0.84481	0.20396	0.38407	0.15282	0.13698	0.21861	0.11921	0.12409	0.1052	0.09933	0.09761	0.06904	0.1303	0.04962	0.06277	0.04979	0.08718	0.06712
Taurine-conjugated primary BAs	Taurochenodexycholic acid	261.453	132.214	354.176	345.093	118.318	83.5402	41.145	56.0616	72.9179	70.5887	119.884	181.958	73.7411	56.8007	225.65	225.269	73.7624	31.5111	33.7906	42.2873
	Taurocholic acid	3429.23	2007.55	7044.71	4502.87	3940.97	4141.97	4188.17	5170.41	3156.32	3710.05	2039.94	5429.38	1504.6	1542.85	4631.43	3056.16	1336.02	925.773	1724.2	1464.02
	Tauro-α-muricholic acid	905.514	838.75	1745.23	1380.57	771.264	512.315	208.25	400.719	353.584	413.913	435.344	861.941	494.668	296.241	931.11	918.615	413.256	193.461	244.632	288.701
	Tauro-β-muricholic acid	3938.13	3843.26	11744.1	6104.87	5464.79	9550.71	9824.82	10144.3	7517.83	6991.02	3566.49	11255.9	3652.34	2634.53	8383.5	4722.91	4192.1	3443.18	6950.42	3783.09
Glycine-conjugated primary BAs	Glycochenodeoxycholic acid	0.42649	0.38603	0.85278	0.32703	0.21347	0.08885	0.03168	0.09215	0.03721	0.05857	0.24288	0.10645	0.25282	0.09515	0.49253	0.39086	0.14692	0.04049	0.04563	0.08062
	Glycocholic acid	12.2929	9.5266	37.487	7.32344	13.1173	6.83145	10.0235	14.586	3.77974	5.72773	10.0791	6.0864	5.94542	2.33206	24.0343	8.12302	6.09544	1.42416	2.00022	3.23005
	Glyco-α-muricholic acid	1.28672	1.46891	3.68188	0.95939	1.37834	0.40806	0.19625	0.58198	0.19036	0.29517	0.89962	0.41027	0.98866	0.26091	2.11287	1.19255	1.02702	0.14938	0.18668	0.39546
	Glyco-β-muricholic acid	3.80741	5.43021	15.344	3.78418	5.93931	6.75786	8.79019	12.5232	4.11167	4.78175	5.11409	3.79423	5.38334	1.90767	18.4204	4.26204	5.8042	1.93997	3.65509	4.23674
Unconjugated primary BAs	Chenodeoxycholic acid	8.81936	24.1402	13.419	1.50504	5.18854	1.8362	2.63623	3.05635	4.86833	2.11547	3.64541	1.91042	6.5478	1.07967	11.5873	31.3229	24.1544	4.74007	5.9575	4.02675
	Cholic acid	609.045	1011.81	1646.93	51.1717	712.673	143.602	407.726	618.472	319.083	170.614	134.878	89.4686	302.757	52.4598	408.101	508.046	526.178	178.858	344.185	187.071
	Ursodeoxycholic acid	8.3805	48.6553	13.447	3.0434	11.9098	2.38286	4.91986	8.36591	16.5728	7.0449	8.18299	8.1145	14.784	1.58141	63.1558	43.1913	21.7292	10.7194	15.2927	11.4422
	α-Muricholic acid	78.3892	154.485	336.068	11.4509	77.8838	8.9217	8.03284	19.2121	14.3361	9.35994	24.4415	7.37509	38.606	6.73065	46.7967	51.1852	44.5086	10.9633	20.2246	16.2064
	β-Muricholic acid	95.7804	415.237	689.166	44.9685	187.313	101.78	381.322	466.875	381.781	128.125	136.588	103.898	219.051	39.2987	644.058	371.824	394.309	227.357	717.281	198.612
Taurine-conjugated secondary BAs	Tauroallocholic acid	126.128	122.478	410.654	137.696	241.271	171.794	168.851	152.94	113.594	174.346	350.731	904.404	398.376	275.229	1028.47	447.548	370.057	254.688	513.988	269.786
	Taurodehydrocholic acid	0	0	0	0	0	0	0	0	0	0	0	0	0	0	0	0	0	0	0	0
	Taurodeoxycholic acid	324.015	134.794	252.213	130.75	196.202	106.896	48.2964	216.166	55.5004	96.9323	93.4697	19.7972	43.7117	28.562	83.4402	35.9588	32.7725	23.7673	31.4882	75.5015
	Taurohyocholic acid	3.95914	3.59012	9.51295	2.57163	6.50072	9.56473	9.35303	8.23531	3.55012	2.73215	4.58142	5.30263	4.96011	3.04322	10.1378	8.46697	10.1836	8.39627	6.62337	4.04278
	Taurolithocholic acid	4.9676	2.79421	5.1736	4.72771	2.87386	0.89655	0.21826	1.21705	0.65506	0.55721	1.00879	0.42104	0.82586	0.52668	1.32232	0.87633	0.54318	0.35584	0.27668	0.69218
	Tauro-ω-muricholic acid	686.78	601.437	2093.15	686.171	1461.21	2407.39	1858.19	2096.97	1140.23	840.998	731.931	1193.83	983.513	620.882	2252.12	958.312	768.48	681.535	1560.67	850.233
taurine-conjugated primary/taurine-conjugated secondary*	Tauroursodeoxycholic/Taurohyodeoxycholic acid*	348.993	262.87	615.658	450.889	314.788	254.58	193.765	383.631	282.677	225.916	205.397	313.299	136.062	79.4055	449.327	258.985	131.653	90.4203	147.695	124.778
Glycine-conjugated secondary BAs	Glycoallocholic acid	0.14319	0.14217	1.44171	0.09498	0.62913	0.23951	0.53585	0.45528	0.09073	0.17816	0.89086	0.65977	0.84781	0.20185	2.06638	0.82685	1.362	0.2508	0.41849	0.45686
	Glycodehydrocholic acid	0	0	0	0	0	0	0	0	0	0	0	0	0	0	0	0	0	0	0	0
	Glycodeoxycholic acid	0.2967	0.29451	0.31236	0.04718	0.28538	0.05218	0.02473	0.10574	0.03119	0.04203	0.10941	0	0.08348	0.03417	0.07851	0.04897	0.0543	0.02567	0.02067	0.09868
	Glycohyocholic acid	0	0	0.06894	0	0	0.03842	0.03047	0	0	0	0.01501	0.03084	0.05681	0	0	0.03019	0.05839	0.0308	0	0
	Glycohyodeoxycholic acid	0.12683	0.08558	0.16316	0.06101	0.09809	0.05693	0.02995	0.10838	0.01447	0.0141	0.0317	0.0121	0.02448	0.02151	0.1414	0.04482	0.04004	0.01148	0.01108	0.03227
	Glycolithocholic acid	0.02223	0.02199	0.02203	0	0	0.01671	0	0	0.00713	0	0	0.01707	0.02044	0.01943	0.02853	0	0	0.00999	0.01195	0.02098
	Glycoursodeoxycholic acid	0.31584	0.38944	0.94159	0.32622	0.22545	0.13348	0.09924	0.22666	0.14086	0.20775	0.31741	0.21111	0.22662	0.06998	0.95567	0.35741	0.12342	0.04295	0.08159	0.1415
	Glyco-ω-muricholic acid	0.66414	0.51187	3.24212	0.20236	2.13713	1.49822	1.58174	1.81379	0.53145	0.47119	0.96758	0.50533	1.21237	0.37959	3.23893	0.72176	0.73362	0.40434	0.69897	0.70917
Unconjugated secondary BAs	12-Ketochenodeoxycholic acid	1.46927	4.97262	3.96427	0.67653	2.15718	1.34614	2.80839	4.74443	4.64585	2.0556	2.83434	1.35946	5.73716	1.06674	18.0038	10.5593	8.2846	5.22238	17.4643	4.67115
	12-Ketolithocholic acid	0.09146	0.178	0.09049	0	0.10177	0.00382	0.0335	0.07327	0.0483	0.02425	0.02435	0	0.04864	0	0.06267	0.10434	0.11758	0.05832	0.0523	0.03706
	3-Oxocholic acid	0.76312	2.10831	2.20093	0.07239	1.08917	0.14019	0.26561	0.39767	0.16442	0.13216	0.18556	0.09547	0.27589	0	0.25613	0.89156	1.10108	0.23861	0.15097	0.12293
	3β, 7α-Dihydroxy-5-cholestenoic acid	0	0	0	0	0	0	0	0	0	0	0	0	0	0	0	0	0	0	0	0
	3β-Hydoxy-5-cholestenoic acid	0.03002	0	0	0.02616	0	0	0	0	0	0	0	0	0	0	0.02318	0	0	0	0	0
	6,7-Diketolithocholic acid	0	0	0	0	0	0	0.13831	0.18736	0.18762	0.14184	0.16094	0.12673	0.33254	0	1.11159	0.4761	0.47789	0.2638	1.40631	0.54662
	7-Ketodeoxycholic acid	39.9649	45.9049	180.903	3.26021	96.4414	9.2511	22.9604	31.8452	14.5146	9.04861	27.1378	5.28784	59.1407	7.09777	76.4229	57.5341	75.8086	40.8894	94.2159	32.6692
	7-Ketolithocholic acid	3.12109	6.3892	4.28331	1.48557	3.01867	1.81693	2.4293	3.16865	4.14022	2.30506	4.03779	2.67455	8.03023	1.64376	21.0322	16.314	9.94867	4.28991	8.07677	4.33773
	7α-Hydoxy-3-oxo-4-cholestenoic acid	0.09886	0.08546	0.08737	0.08026	0.0552	0.06171	0.0404	0.03919	0.05445	0.05325	0.05259	0.06205	0.01864	0.02727	0.05673	0.03185	0.01759	0.01462	0.01705	0.00902
	Allocholic acid	3.84009	8.57492	22.3543	0.21521	9.73548	1.11959	4.10209	4.4759	2.53053	2.04761	5.26315	3.08862	17.4735	1.36622	22.1045	16.0285	32.1878	10.3644	23.8222	12.4618
	Alloisolithocholic acid	0	0	0	0	0	0	0	0	0	0	0	0	0	0	0	0	0	0	0	0
	Apocholic acid	1.08666	3.33455	0.85795	0.13348	0.91473	0.30259	0.38347	1.71493	0.47196	0.29896	0.32136	0	0.33836	0.07807	0.66401	0.96022	1.39773	0.70244	0.62728	0.80214
	Dehydrocholic acid	0	0	0	0	0	0	0	0	0	0	0	0	0	0	0	0	0	0	0	0
	Dehydrolithocholic acid	0.07823	0.07835	0	0.05623	0.04291	0.0242	0.01329	0.01717	0.0582	0.0157	0.01266	0.01889	0.0442	0	0.01558	0.03423	0.01848	0	0	0.01483
	Deoxycholic acid	22.2585	44.7366	11.2483	1.74293	17.7221	2.78584	4.4191	16.3315	7.02886	4.37662	3.76597	1.19172	7.81078	0.91181	5.94059	7.49901	15.4172	4.88208	5.72072	8.71393
	Dioxolithocholic acid	0	0.37435	0	0	0	0	0.09485	0	0.1127	0	0	0	0.30432	0	0.37411	0.33811	0.43134	0.17203	0.30729	0
	Hyocholic acid	0	1.5928	0.97285	0	0.61665	0.31468	0.54024	0.4886	0	0	0	0	0	0	0	1.17842	2.1242	0.56297	0.95851	0.4926
	Hyodeoxycholic acid	2.89699	6.93685	3.73577	0.47357	2.32805	1.34176	2.57995	5.23266	2.48294	0.86335	1.05307	0.77723	1.43563	0.25676	4.59853	6.21836	6.07054	2.42764	2.44763	1.28785
	Isodeoxycholic acid	0	0	0	0	0	0	0	0	0	0	0	0	0	0	0	0	0	0	0	0
	Isolithocholic acid	1.32524	0.07852	0	0	0	0	0	0	0.07197	0.04117	0	0	0	0	0	0.04466	0	0	0	0
	Lithocholic acid	0.51777	0.72241	0.0853	0.36617	0.17076	0.13032	0.12283	0.10537	0.51265	0.23669	0.14573	0.14138	0.34329	0.0894	0.34429	0.26211	0.11985	0.07428	0.15306	0.16511
	Murocholic acid	1.23163	4.66594	1.52535	0.27563	1.18964	0.32904	0.70694	1.89924	1.00829	0.41451	0.46296	0.1895	0.74838	0	1.90981	2.05013	1.64133	0.77251	1.21426	0.63062
	Norcholic acid	5.34578	4.02824	9.56469	2.65194	5.7299	7.43592	20.7836	23.1057	2.79465	2.54056	0.68765	0.64793	0.6971	0.47057	0.82585	0.82889	1.15413	0.76031	0.73703	0.64056
	Nordeoxycholic acid	0	0.06302	0.03216	0.15767	0.04839	0.06267	0	0.06627	0.02783	0.05522	0	0	0	0	0	0	0	0	0	0
	Norursodeoxycholic acid	0	0	0	0	0	0	0	0	0	0	0	0	0	0	0	0	0	0	0	0
	Ursocholic acid	1.55168	2.62627	6.52089	0.32843	3.59121	0.71398	1.22417	1.0187	0.88931	0.71886	1.34987	0.64012	2.42743	0.42624	5.63359	2.17248	2.77705	1.72561	2.39399	1.31607
	ω-Muricholic acid	30.8141	48.2415	226.345	5.338	104.328	24.7572	33.5219	51.2769	30.314	11.8087	29.1764	9.24263	52.781	9.57068	112.321	30.8607	39.8207	20.6859	57.8482	31.3387
Gluconated/sulfated BAs	Allocholic acid 3-sulfate	8.04668	6.8906	23.4105	1.16818	10.3882	2.95054	5.81709	7.97899	5.88554	2.69622	22.4029	3.19003	29.6711	3.95296	50.6782	16.4772	22.0757	11.2138	12.3833	15.9707
	Chenodeoxycholic acid 24-glucuronide	0.36603	0.16532	0.70576	0.02216	0.08481	0.01667	0.01602	0.02362	0.00963	0	0	0	0.01582	0	0.03443	0.03513	0.03835	0	0	0
	Chenodeoxycholic acid 3-glucuronide	0	0	0	0	0	0	0	0	0	0	0	0	0	0	0	0	0	0	0	0
	Chenodeoxycholic acid 3-sulfate	0	0	0	0	0	0	0	0	0	0	0	0	0	0	0	0	0	0	0	0
	Cholic acid 3-sulfate	0	0	0	0	0	0	0	0	0	0	0	0	0	0	0	0	0	0	0	0
	Deoxycholic acid 24-glucuronide	0.88334	0.49678	0.79436	0.09979	0.45358	0.1166	0.08757	0.34421	0.06716	0.0939	0.06361	0	0.04026	0.01473	0.05037	0.02859	0.05038	0.02208	0.02219	0.04803
	Deoxycholic acid 3-glucuronide	0	0	0	0	0	0	0	0	0	0	0	0	0	0	0	0	0	0	0	0
	Deoxycholic acid 3-sulfate	0.11147	0.15013	0.31731	0.04503	0.10718	0.03161	0.03082	0.05305	0.12563	0.05149	0.19192	0.14989	0.31642	0.03637	0.72388	0.31391	0.2527	0.11752	0.19505	0.24045
	Glycoallocholic acid 3-sulfate	0	0	0	0	0	0	0	0	0	0	0	0	0	0	0	0	0	0	0	0
	Glycochenodeoxycholic acid 3-sulfate	0	0	0	0	0	0	0	0	0	0	0	0	0	0	0	0	0	0	0	0
	Glycocholic acid 3-sulfate	0	0	0	0	0	0	0	0	0	0	0	0	0	0	0	0	0	0	0	0
	Glycodeoxycholic acid 3-sulfate	0	0	0	0	0	0	0	0	0	0	0	0	0	0	0	0	0	0	0	0
	GlycoHyodeoxycholic acid 3-sulfate	0	0	0	0	0	0	0	0	0	0	0	0	0	0	0	0	0	0	0	0
	Glycolithocholic acid 3-sulfate	0	0	0	0	0	0	0	0	0	0	0	0	0	0	0	0	0	0	0	0
	Glycoursodeoxycholic acid 3-sulfate	0	0	0	0	0	0	0	0	0	0	0	0	0	0	0	0	0	0	0	0
	Hyodeoxycholic acid 3-sulfate	0.30884	0.42449	0.37142	0.0901	0.38585	0.13817	0.1672	0.2357	0.33966	0.16211	0.34766	0.15821	0.23199	0.08642	1.16816	0.32846	0.18611	0.06136	0.13317	0.14474
	Isolithocholic acid 3-sulfate	0	0	0	0	0	0	0	0	0	0	0	0	0	0	0	0	0	0	0	0
	Lithocholic acid 24-glucuronide	0.09632	0.06236	0.09106	0.02612	0.0497	0.01499	0	0.01914	0.01896	0	0	0	0	0	0.01603	0.00833	0.00382	0.00512	0	0
	Lithocholic acid 3-glucuronide	0	0	0	0	0	0	0	0	0	0	0	0	0	0	0	0	0	0	0	0
	Lithocholic acid 3-sulfate	0	0	0	0	0	0	0	0	0	0	0	0	0	0	0	0	0	0	0	0
	Taurochenodeoxycholic acid 3-sulfate	0.5047	0.6287	0.90689	0.80903	0.54113	0.49374	0.32603	0.73943	0.48303	0.37839	0.73982	0.40414	0.44585	0.40684	1.43394	0.43055	0.3025	0.31297	0.48822	0.18547
	Taurodeoxycholic acid 3-sulfate	2.27534	1.80528	3.48571	1.72827	2.04311	0.8729	0.55845	1.41222	1.4003	0.9795	4.10793	4.82518	3.57845	1.44126	11.0566	9.34113	4.10116	2.3285	2.65824	2.47664
	Taurolithocholic acid 3-sulfate	0	0	0	0	0	0	0	0	0	0	0	0	0	0	0	0	0	0	0	0
	Tauroursodeoxycholic acid 3-sulfate	0	0	0	0	0	0	0	0	0	0	0	0	0	0	0	0	0	0	0	0
	Ursodeoxycholic acid 24-glucuronide	0	0	0	0	0	0	0	0	0	0	0	0	0	0	0	0	0	0	0	0
	Ursodeoxycholic acid 3-glucuronide	0	0	0	0	0	0	0	0	0	0	0	0	0	0	0	0	0	0	0	0
	Ursodeoxycholic acid 3-sulfate	0.0359	0.03583	0.03311	0.01792	0.04498	0.02572	0.02911	0.04196	0.018	0.01522	0	0	0	0	0.02355	0.01092	0.01267	0.0105	0.01225	0
*indistiguishable in our assay

## Sheet: Exp 2 PSI Contents (DRY)
		Concentration in mouse intestinal content (dry) (nmol/g)
	Sex	Female										Male
	Infection Status	Naïve (n=5)					Hp (n=5)					Naïve (n=5)					Hp (n=5)
	Mouse/Sample ID	Si1	Si2	Si3	Si4	Si5	Si6	Si7	Si8	Si9	Si10	Si11	Si12	Si13	Si14	Si15	Si16	Si17	Si18	Si19	Si20
	Total Bile Acids	47028.4	40340.9	127770	69204.9	61948.8	100286	211083	163318	113665	64627	36403.1	96673.5	36091.1	24571.8	89191	87061.9	79259.1	46264.2	95990.9	46470.8
	Taurine-conjugated primary BAs	36559	28027.2	96899	61436	46213.1	81550.8	172313	129212	93304.9	56047.7	28108.9	83921.3	25567.3	19621	64625	65634	55558.3	34289.2	68438.3	34797.8
	Glycine-conjugated primary BAs	76.309	69.071	266.116	61.738	92.6852	80.3961	230.054	227.623	68.2428	54.4325	74.522	49.2159	56.134	19.9041	205.481	102.747	120.753	26.5272	45.0058	49.5499
	Total conjugated primary BAs	36635.3	28096.3	97165.1	61497.7	46305.8	81631.2	172543	129440	93373.1	56102.1	28183.4	83970.5	25623.4	19640.9	64830.5	65736.7	55679.1	34315.7	68483.3	34847.3
	Taurine-conjugated secondary BAs	6403.54	4634.23	15709.1	7037.56	9977.78	16843.3	27530.1	23424.4	13416.6	6721.78	6327.9	11535.8	6999.64	4364.06	17441.8	12579.2	12133.8	7905.63	17281.4	8265.94
	Glycine-conjugated secondary BAs	6.72094	5.93903	28.7239	3.645	15.1503	11.6172	27.8117	22.2012	6.85736	4.57593	10.6382	6.79839	11.0391	3.1466	29.6839	14.932	21.9066	5.79233	9.49974	9.1045
	Total conjugated secondary BAs	6410.26	4640.17	15737.9	7041.2	9992.93	16854.9	27557.9	23446.6	13423.5	6726.36	6338.54	11542.6	7010.68	4367.21	17471.4	12594.2	12155.7	7911.42	17290.9	8275.04
	Unconjugated primary BAs	3428.78	6796.78	12520.6	558.597	4466.15	1475.5	9721.34	9142.98	6191.72	1589.7	1403.86	997.663	2597.86	438.075	5352.24	7396.6	9336.9	3229.22	8431.04	2603.6
	Unconjugated secondary BAs	498.995	762.918	2202.44	86.3771	1118.96	296.431	1173.95	1197.69	605.684	186.292	349.771	120.913	705.514	99.6344	1239	1135.62	1837.27	702.419	1663.47	625.438
	Total unconjugated Bas	3927.78	7559.7	14723.1	644.974	5585.11	1771.93	10895.3	10340.7	6797.4	1775.99	1753.63	1118.58	3303.37	537.709	6591.24	8532.22	11174.2	3931.64	10094.5	3229.04
	Gluconated/sulfated bile acids	54.0979	43.7944	139.707	19.9579	63.2848	26.602	84.9616	88.8777	70.1672	21.9311	127.067	41.3114	153.17	25.7196	297.254	198.412	249.599	105.033	121.484	118.939
		Concentration in mouse intestinal content (dry) (nmol/g)
	Sex	Female										Male
	Infection Status	Naïve					Hp					Naïve					Hp
BA Category		Si1	Si2	Si3	Si4	Si5	Si6	Si7	Si8	Si9	Si10	Si11	Si12	Si13	Si14	Si15	Si16	Si17	Si18	Si19	Si20
Primary BA precursors	DHCA	0	0	0	0	0	0	0	0	0	0	0	0	0	0	0	0	0	0	0	0
	THCA	0.9547	0.9422	3.919	1.016	1.724	0.8722	1.655	1.791	1.002	0.6218	0.4799	0.4702	0.4359	0.299	0.5942	0.365	0.5798	0.3716	0.6664	0.4187
Taurine-conjugated primary BAs	Taurochenodexycholic acid	1120	543.2	1643	1719	531.1	476.8	497.1	459.3	612.9	353.7	546.9	861.3	329.3	246	1029	1657	681.3	235.2	258.3	263.8
	Taurocholic acid	14690	8248	32680	22430	17690	23640	50600	42360	26530	18590	9306	25700	6719	6682	21120	22480	12340	6910	13180	9133
	Tauro-α-muricholic acid	3879	3446	8096	6877	3462	2924	2516	3283	2972	2074	1986	4080	2209	1283	4246	6757	3817	1444	1870	1801
	Tauro-β-muricholic acid	16870	15790	54480	30410	24530	54510	118700	83110	63190	35030	16270	53280	16310	11410	38230	34740	38720	25700	53130	23600
Glycine-conjugated primary BAs	Glycochenodeoxycholic acid	1.827	1.586	3.956	1.629	0.9582	0.5071	0.3828	0.755	0.3128	0.2935	1.108	0.5039	1.129	0.4121	2.246	2.875	1.357	0.3022	0.3488	0.5029
	Glycocholic acid	52.66	39.14	173.9	36.48	58.88	38.99	121.1	119.5	31.77	28.7	45.98	28.81	26.55	10.1	109.6	59.75	56.3	10.63	15.29	20.15
	Glyco-α-muricholic acid	5.512	6.035	17.08	4.779	6.187	2.329	2.371	4.768	1.6	1.479	4.104	1.942	4.415	1.13	9.635	8.772	9.486	1.115	1.427	2.467
	Glyco-β-muricholic acid	16.31	22.31	71.18	18.85	26.66	38.57	106.2	102.6	34.56	23.96	23.33	17.96	24.04	8.262	84	31.35	53.61	14.48	27.94	26.43
Unconjugated primary BAs	Chenodeoxycholic acid	37.78	99.18	62.25	7.497	23.29	10.48	31.85	25.04	40.92	10.6	16.63	9.043	29.24	4.676	52.84	230.4	223.1	35.38	45.54	25.12
	Cholic acid	2609	4157	7640	254.9	3199	819.6	4926	5067	2682	854.9	615.3	423.5	1352	227.2	1861	3737	4860	1335	2631	1167
	Ursodeoxycholic acid	35.9	199.9	62.38	15.16	53.46	13.6	59.44	68.54	139.3	35.3	37.33	38.41	66.02	6.849	288	317.7	200.7	80.01	116.9	71.38
	α-Muricholic acid	335.8	634.7	1559	57.04	349.6	50.92	97.05	157.4	120.5	46.9	111.5	34.91	172.4	29.15	213.4	376.5	411.1	81.83	154.6	101.1
	β-Muricholic acid	410.3	1706	3197	224	840.8	580.9	4607	3825	3209	642	623.1	491.8	978.2	170.2	2937	2735	3642	1697	5483	1239
Taurine-conjugated secondary BAs	Tauroallocholic acid	540.3	503.2	1905	685.9	1083	980.5	2040	1253	954.8	873.6	1600	4281	1779	1192	4690	3292	3418	1901	3929	1683
	Taurodehydrocholic acid	0	0	0	0	0	0	0	0	0	0	0	0	0	0	0	0	0	0	0	0
	Taurodeoxycholic acid	1388	553.8	1170	651.3	880.7	610.1	583.5	1771	466.5	485.7	426.4	93.71	195.2	123.7	380.5	264.5	302.7	177.4	240.7	471
	Taurohyocholic acid	16.96	14.75	44.13	12.81	29.18	54.59	113	67.47	29.84	13.69	20.9	25.1	22.15	13.18	46.23	62.28	94.06	62.67	50.63	25.22
	Taurolithocholic acid	21.28	11.48	24	23.55	12.9	5.117	2.637	9.971	5.506	2.792	4.602	1.993	3.688	2.281	6.03	6.446	5.017	2.656	2.115	4.318
	Tauro-ω-muricholic acid	2942	2471	9710	3418	6559	13740	22450	17180	9584	4214	3339	5651	4392	2689	10270	7049	7098	5087	11930	5304
taurine-conjugated primary/taurine-conjugated secondary*	Tauroursodeoxycholic/Taurohyodeoxycholic acid*	1495	1080	2856	2246	1413	1453	2341	3143	2376	1132	937	1483	607.6	343.9	2049	1905	1216	674.9	1129	778.4
Glycine-conjugated secondary BAs	Glycoallocholic acid	0.6134	0.5841	6.688	0.4731	2.824	1.367	6.474	3.73	0.7626	0.8927	4.064	3.123	3.786	0.8742	9.423	6.082	12.58	1.872	3.199	2.85
	Glycodehydrocholic acid	0	0	0	0	0	0	0	0	0	0	0	0	0	0	0	0	0	0	0	0
	Glycodeoxycholic acid	1.271	1.21	1.449	0.235	1.281	0.2978	0.2988	0.8663	0.2622	0.2106	0.4991	0	0.3728	0.148	0.358	0.3602	0.5015	0.1916	0.158	0.6156
	Glycohyocholic acid	0	0	0.3198	0	0	0.2193	0.3681	0	0	0	0.06848	0.146	0.2537	0	0	0.2221	0.5393	0.2299	0	0
	Glycohyodeoxycholic acid	0.5433	0.3516	0.7569	0.3039	0.4403	0.3249	0.3618	0.8879	0.1216	0.07063	0.1446	0.05728	0.1093	0.09314	0.6448	0.3297	0.3698	0.08565	0.08472	0.2013
	Glycolithocholic acid	0.09524	0.09033	0.1022	0	0	0.09538	0	0	0.05996	0	0	0.08081	0.09126	0.08416	0.1301	0	0	0.07458	0.09132	0.1309
	Glycoursodeoxycholic acid	1.353	1.6	4.368	1.625	1.012	0.7618	1.199	1.857	1.184	1.041	1.448	0.9993	1.012	0.3031	4.358	2.629	1.14	0.3206	0.6237	0.8827
	Glyco-ω-muricholic acid	2.845	2.103	15.04	1.008	9.593	8.551	19.11	14.86	4.467	2.361	4.414	2.392	5.414	1.644	14.77	5.309	6.776	3.018	5.343	4.424
Unconjugated secondary BAs	12-Ketochenodeoxycholic acid	6.294	20.43	18.39	3.37	9.683	7.683	33.93	38.87	39.05	10.3	12.93	6.435	25.62	4.62	82.1	77.67	76.52	38.98	133.5	29.14
	12-Ketolithocholic acid	0.3918	0.7313	0.4198	0	0.4568	0.0218	0.4047	0.6003	0.406	0.1215	0.1111	0	0.2172	0	0.2858	0.7675	1.086	0.4353	0.3998	0.2312
	3-Oxocholic acid	3.269	8.662	10.21	0.3606	4.889	0.8001	3.209	3.258	1.382	0.6622	0.8465	0.4519	1.232	0	1.168	6.558	10.17	1.781	1.154	0.7669
	3β, 7α-Dihydroxy-5-cholestenoic acid	0	0	0	0	0	0	0	0	0	0	0	0	0	0	0	0	0	0	0	0
	3β-Hydoxy-5-cholestenoic acid	0.1286	0	0	0.1303	0	0	0	0	0	0	0	0	0	0	0.1057	0	0	0	0	0
	6,7-Diketolithocholic acid	0	0	0	0	0	0	1.671	1.535	1.577	0.7107	0.7342	0.5999	1.485	0	5.069	3.502	4.414	1.969	10.75	3.41
	7-Ketodeoxycholic acid	171.2	188.6	839.2	16.24	432.9	52.8	277.4	260.9	122	45.34	123.8	25.03	264.1	30.74	348.5	423.2	700.2	305.2	720.2	203.8
	7-Ketolithocholic acid	13.37	26.25	19.87	7.4	13.55	10.37	29.35	25.96	34.8	11.55	18.42	12.66	35.86	7.119	95.91	120	91.89	32.02	61.74	27.06
	7α-Hydoxy-3-oxo-4-cholestenoic acid	0.4235	0.3511	0.4053	0.3998	0.2478	0.3522	0.4881	0.3211	0.4577	0.2668	0.2399	0.2937	0.08324	0.1181	0.2587	0.2343	0.1625	0.1091	0.1303	0.0563
	Allocholic acid	16.45	35.23	103.7	1.072	43.7	6.39	49.56	36.67	21.27	10.26	24.01	14.62	78.03	5.917	100.8	117.9	297.3	77.36	182.1	77.74
	Alloisolithocholic acid	0	0	0	0	0	0	0	0	0	0	0	0	0	0	0	0	0	0	0	0
	Apocholic acid	4.655	13.7	3.98	0.6649	4.106	1.727	4.633	14.05	3.967	1.498	1.466	0	1.511	0.3381	3.028	7.063	12.91	5.243	4.795	5.004
	Dehydrocholic acid	0	0	0	0	0	0	0	0	0	0	0	0	0	0	0	0	0	0	0	0
	Dehydrolithocholic acid	0.3351	0.3219	0	0.2801	0.1926	0.1381	0.1606	0.1407	0.4892	0.07866	0.05777	0.08942	0.1974	0	0.07103	0.2518	0.1707	0	0	0.09254
	Deoxycholic acid	95.35	183.8	52.18	8.682	79.55	15.9	53.39	133.8	59.08	21.93	17.18	5.641	34.88	3.949	27.09	55.16	142.4	36.44	43.73	54.36
	Dioxolithocholic acid	0	1.538	0	0	0	0	1.146	0	0.9473	0	0	0	1.359	0	1.706	2.487	3.984	1.284	2.349	0
	Hyocholic acid	0	6.544	4.513	0	2.768	1.796	6.527	4.003	0	0	0	0	0	0	0	8.668	19.62	4.202	7.327	3.073
	Hyodeoxycholic acid	12.41	28.5	17.33	2.359	10.45	7.658	31.17	42.87	20.87	4.326	4.804	3.679	6.411	1.112	20.97	45.74	56.07	18.12	18.71	8.034
	Isodeoxycholic acid	0	0	0	0	0	0	0	0	0	0	0	0	0	0	0	0	0	0	0	0
	Isolithocholic acid	5.677	0.3226	0	0	0	0	0	0	0.6049	0.2063	0	0	0	0	0	0.3285	0	0	0	0
	Lithocholic acid	2.218	2.968	0.3957	1.824	0.7665	0.7438	1.484	0.8633	4.309	1.186	0.6648	0.6692	1.533	0.3872	1.57	1.928	1.107	0.5544	1.17	1.03
	Murocholic acid	5.276	19.17	7.076	1.373	5.34	1.878	8.541	15.56	8.475	2.077	2.112	0.897	3.342	0	8.709	15.08	15.16	5.766	9.282	3.934
	Norcholic acid	22.9	16.55	44.37	13.21	25.72	42.44	251.1	189.3	23.49	12.73	3.137	3.067	3.113	2.038	3.766	6.097	10.66	5.675	5.634	3.996
	Nordeoxycholic acid	0	0.2589	0.1492	0.7854	0.2172	0.3577	0	0.5429	0.2339	0.2767	0	0	0	0	0	0	0	0	0	0
	Norursodeoxycholic acid	0	0	0	0	0	0	0	0	0	0	0	0	0	0	0	0	0	0	0	0
	Ursocholic acid	6.647	10.79	30.25	1.636	16.12	4.075	14.79	8.346	7.475	3.602	6.158	3.03	10.84	1.846	25.69	15.98	25.65	12.88	18.3	8.21
	ω-Muricholic acid	132	198.2	1050	26.59	468.3	141.3	405	420.1	254.8	59.17	133.1	43.75	235.7	41.45	512.2	227	367.8	154.4	442.2	195.5
Gluconated/sulfated BAs	Allocholic acid 3-sulfate	34.47	28.31	108.6	5.819	46.63	16.84	70.28	65.37	49.47	13.51	102.2	15.1	132.5	17.12	231.1	121.2	203.9	83.7	94.66	99.63
	Chenodeoxycholic acid 24-glucuronide	1.568	0.6792	3.274	0.1104	0.3807	0.09513	0.1936	0.1935	0.08097	0	0	0	0.07063	0	0.157	0.2584	0.3542	0	0	0
	Chenodeoxycholic acid 3-glucuronide	0	0	0	0	0	0	0	0	0	0	0	0	0	0	0	0	0	0	0	0
	Chenodeoxycholic acid 3-sulfate	0	0	0	0	0	0	0	0	0	0	0	0	0	0	0	0	0	0	0	0
	Cholic acid 3-sulfate	0	0	0	0	0	0	0	0	0	0	0	0	0	0	0	0	0	0	0	0
	Deoxycholic acid 24-glucuronide	3.784	2.041	3.685	0.4971	2.036	0.6655	1.058	2.82	0.5645	0.4705	0.2902	0	0.1798	0.0638	0.2297	0.2103	0.4653	0.1648	0.1696	0.2996
	Deoxycholic acid 3-glucuronide	0	0	0	0	0	0	0	0	0	0	0	0	0	0	0	0	0	0	0	0
	Deoxycholic acid 3-sulfate	0.4775	0.6168	1.472	0.2243	0.4811	0.1804	0.3723	0.4346	1.056	0.258	0.8755	0.7095	1.413	0.1575	3.301	2.309	2.334	0.8772	1.491	1.5
	Glycoallocholic acid 3-sulfate	0	0	0	0	0	0	0	0	0	0	0	0	0	0	0	0	0	0	0	0
	Glycochenodeoxycholic acid 3-sulfate	0	0	0	0	0	0	0	0	0	0	0	0	0	0	0	0	0	0	0	0
	Glycocholic acid 3-sulfate	0	0	0	0	0	0	0	0	0	0	0	0	0	0	0	0	0	0	0	0
	Glycodeoxycholic acid 3-sulfate	0	0	0	0	0	0	0	0	0	0	0	0	0	0	0	0	0	0	0	0
	GlycoHyodeoxycholic acid 3-sulfate	0	0	0	0	0	0	0	0	0	0	0	0	0	0	0	0	0	0	0	0
	Glycolithocholic acid 3-sulfate	0	0	0	0	0	0	0	0	0	0	0	0	0	0	0	0	0	0	0	0
	Glycoursodeoxycholic acid 3-sulfate	0	0	0	0	0	0	0	0	0	0	0	0	0	0	0	0	0	0	0	0
	Hyodeoxycholic acid 3-sulfate	1.323	1.744	1.723	0.4488	1.732	0.7886	2.02	1.931	2.855	0.8123	1.586	0.7489	1.036	0.3743	5.327	2.416	1.719	0.458	1.018	0.9029
	Isolithocholic acid 3-sulfate	0	0	0	0	0	0	0	0	0	0	0	0	0	0	0	0	0	0	0	0
	Lithocholic acid 24-glucuronide	0.4126	0.2562	0.4224	0.1301	0.2231	0.08554	0	0.1568	0.1594	0	0	0	0	0	0.07311	0.0613	0.03525	0.03822	0	0
	Lithocholic acid 3-glucuronide	0	0	0	0	0	0	0	0	0	0	0	0	0	0	0	0	0	0	0	0
	Lithocholic acid 3-sulfate	0	0	0	0	0	0	0	0	0	0	0	0	0	0	0	0	0	0	0	0
	Taurochenodeoxycholic acid 3-sulfate	2.162	2.583	4.207	4.03	2.429	2.818	3.939	6.058	4.06	1.896	3.375	1.913	1.991	1.762	6.539	3.167	2.794	2.336	3.732	1.157
	Taurodeoxycholic acid 3-sulfate	9.747	7.417	16.17	8.609	9.171	4.982	6.747	11.57	11.77	4.908	18.74	22.84	15.98	6.242	50.42	68.71	37.88	17.38	20.32	15.45
	Taurolithocholic acid 3-sulfate	0	0	0	0	0	0	0	0	0	0	0	0	0	0	0	0	0	0	0	0
	Tauroursodeoxycholic acid 3-sulfate	0	0	0	0	0	0	0	0	0	0	0	0	0	0	0	0	0	0	0	0
	Ursodeoxycholic acid 24-glucuronide	0	0	0	0	0	0	0	0	0	0	0	0	0	0	0	0	0	0	0	0
	Ursodeoxycholic acid 3-glucuronide	0	0	0	0	0	0	0	0	0	0	0	0	0	0	0	0	0	0	0	0
	Ursodeoxycholic acid 3-sulfate	0.1538	0.1472	0.1536	0.08924	0.2019	0.1468	0.3517	0.3438	0.1513	0.07627	0	0	0	0	0.1074	0.08035	0.117	0.07836	0.09365	0
*indistiguishable in our assay

## Sheet: Exp 3 PSI Contents (WET)
		Concentration in mouse intestinal content (wet) (nmol/g)
	Sex	Female
	Infection Status	Naïve (n=5)					Hp (n=5)
	Mouse/Sample ID	Si1	Si2	Si3	Si4	Si5	Si6	Si7	Si8	Si9	Si10
	Total Bile Acids (µM)	21328	11220.4	33137.9	18591.1	9104.05	8354.57	15771.6	8625.2	7150.8	9705.38
	Taurine-conjugated primary BAs	13209	6214.8	22868	8717.1	5770.5	5761.91	10593.1	4128.95	4581.49	5510.13
	Glycine-conjugated primary BAs	15.613	8.4141	18.159	11.5361	6.915	1.71973	4.303	0.9236	1.20245	1.44214
	Total conjugated primary BAs	13224.6	6223.21	22886.2	8728.64	5777.41	5763.63	10597.4	4129.87	4582.69	5511.57
	Taurine-conjugated secondary BAs	4199.77	2467.19	6797.72	4152.64	2063.92	2000.75	3892.76	1633.96	1927.71	2439.15
	Glycine-conjugated secondary BAs	1.85722	1.13788	1.73626	1.8242	0.63259	0.175495	0.225755	0.105003	0.15465	0.11245
	Total conjugated secondary BAs	4201.63	2468.33	6799.45	4154.46	2064.56	2000.92	3892.99	1634.07	1927.87	2439.26
	Unconjugated primary BAs	2501.82	1725.62	2135.08	3632.38	933.82	373.47	818.296	1952.2	401.514	1103.55
	Unconjugated secondary BAs	1393.93	798.097	1309.85	2067.6	324.495	211.077	458.802	906.566	235.243	645.8
	Total unconjugated Bas	3895.75	2523.72	3444.93	5699.98	1258.32	584.547	1277.1	2858.77	636.757	1749.35
	Gluconated/sulfated bile acids	5.96224	5.09584	7.36961	8.00905	3.76887	5.47182	4.14156	2.4913	3.4821	5.20387
		Concentration in mouse intestinal content (wet) (nmol/g)
	Sex	Female
	Infection Status	Naïve					Hp
BA Category		Si1	Si2	Si3	Si4	Si5	Si6	Si7	Si8	Si9	Si10
Taurine-conjugated primary BAs	Taurochenodexycholic acid	879	269.6	826	222.8	183.7	40.01	52.88	22.55	47.79	52.53
	Taurocholic acid	4662	1994	8485	2618	2281	1643	4754	870	1163	1240
	Tauro-α-muricholic acid	1775	696.2	3267	975.3	551.8	130.9	275.2	66.4	142.7	161.6
	Tauro-β-muricholic acid	5893	3255	10290	4901	2754	3948	5511	3170	3228	4056
Glycine-conjugated primary BAs	Glycochenodeoxycholic acid	1.493	0.6131	1.079	0.5861	0.251	0.05573	0	0	0.05545	0.05114
	Glycocholic acid	14.12	7.801	17.08	10.95	6.664	1.664	4.303	0.9236	1.147	1.391
Unconjugated primary BAs	Chenodeoxycholic acid	91.58	46.09	53.17	55.62	18.35	3.825	6.747	12.3	4.486	13.31
	Cholic acid	1520	986.2	1063	2245	623.6	174.6	495.8	635.3	160.6	420
	Ursodeoxycholic acid	71.24	57.43	73.01	89.26	16.46	2.635	6.599	22.89	6.496	16.53
	α-Muricholic acid	219.8	149.6	159	299.1	65.11	5.81	10.85	23.71	8.632	22.11
	β-Muricholic acid	599.2	486.3	786.9	943.4	210.3	186.6	298.3	1258	221.3	631.6
Taurine-conjugated secondary BAs	Tauroallocholic acid	164.3	66.64	215.9	110.8	48.92	22.52	68.72	21.69	19.97	30.51
	Taurodehydrocholic acid	0	0.05917	0.05568	0.04936	0.02955	0.01889	0	0.01695	0.01148	0.03322
	Taurodeoxycholic acid	529.6	167.6	567.8	281.7	253.8	216	188.2	29.81	144.4	46.39
	Taurohyocholic acid	13.74	8.432	18.88	14.33	7.477	3.257	3.763	3.102	2.559	4.211
	Taurolithocholic acid	49.03	6.461	35.48	10.66	5.396	0.9524	1.48	0.4515	0.9704	0.8012
	Tauro-ω-muricholic acid	2966	1956	5156	3340	1510	1634	3377	1484	1646	2225
taurine-conjugated primary/taurine-conjugated secondary*	Tauroursodeoxycholic/Taurohyodeoxycholic acid*	477.1	262	803.6	395.1	238.3	124	253.6	94.89	113.8	132.2
Glycine-conjugated secondary BAs	Glycoallocholic acid	0.2771	0.1157	0.1939	0.2102	0	0	0	0	0	0
	Glycodehydrocholic acid	0	0	0	0	0	0	0	0	0	0
	Glycodeoxycholic acid	0.7275	0.3909	0.3816	0.6898	0.2279	0.05784	0.08153	0.02684	0.06126	0.01779
	Glycohyocholic acid	0.02543	0.02045	0.02133	0.02587	0.01549	0.007515	0.007295	0.001393	0.00309	0.01052
	Glycohyodeoxycholic acid	0.1466	0.1217	0.1683	0.1904	0.07438	0.02515	0.05655	0.01319	0.01508	0.02446
	Glycolithocholic acid	0.07779	0.03413	0.04083	0.03403	0.03162	0.03384	0.02764	0.02952	0.02247	0.01727
	Glycoursodeoxycholic acid	0.6028	0.455	0.9303	0.6739	0.2832	0.05115	0.05274	0.03406	0.05275	0.04241
Unconjugated secondary BAs	12-Ketochenodeoxycholic acid	948.3	485.8	1028	1259	188.5	150.2	330.7	648.4	164.4	485.7
	12-Ketolithocholic acid	4.116	2.919	3.138	7.85	3.095	1.04	1.241	1.348	0.7892	0.9439
	3β,7α-di-OH-5-cholestenoic acid	0.07608	0.05443	0.07586	0.0811	0.06088	0.06841	0.03982	0.06954	0.05277	0.04763
	3β-OH-5-cholestenoic acid	0.4235	0.4138	0.2939	0.3641	0.3573	0.1762	0.1747	0.219	0.1304	0.1375
	6,7-Diketolithocholic acid	1.106	0.3675	0.7724	0.9701	0.1042	0.1037	0.3082	0.6548	0.1375	0.2128
	7-Ketodeoxycholic acid	164.1	102.7	72.63	249.1	27.72	6.852	35.61	63.4	9.689	29.73
	7-Ketolithocholic acid	32.32	13.12	22.5	25.98	4.45	2.038	3.616	7.722	2.468	6.411
	7α-OH-3-oxo-4-cholestenoic acid	0.423	0.6409	0.4542	0.5165	0.2887	0.2533	0.197	0.2664	0.2279	0.3941
	Allocholic acid	17.4	11.92	5.579	39.39	4.196	1.011	3.032	5.214	0.9274	3.356
	Alloisolithocholic acid	0.2565	0.108	0.1906	0.3451	0.1537	0.07417	0.1109	0.1529	0.06805	0.08293
	Apocholic acid	0.3659	0.4097	0.324	0.7564	0.2709	0.09875	0.1122	0.1853	0.07005	0.1415
	Dehydrocholic acid	0	0	0	0	0	0	0	0	0	0
	Dehydrocholic acid	2.714	3.596	1.494	6.643	2.065	0.334	0.4731	1.917	0.2346	1.064
	Dehydrolithocholic acid	0.4504	0.1452	0.4969	0.245	0.1356	0.03586	0.06262	0.07343	0.03893	0.04875
	Deoxycholic acid	105.6	56.86	50.62	154.7	47.07	20.14	26.14	22.38	15.92	19.42
	Dioxolithocholic acid	0.1911	0.3011	0.1734	0.7093	0.09647	0	0	0.1232	0	0.06724
	Hyocholic acid	1.416	1.818	1.127	3.949	0.7278	0.194	0.3461	1.525	0.2723	0.7525
	Hyodeoxycholic acid	16.81	16.3	16.76	39.61	7.813	2.953	10.37	13.59	2.539	8.742
	Isodeoxycholic acid	0.01785	0.008805	0.01456	0.03234	0.02598	0.02399	0.02292	0.01661	0.01457	0.01159
	Isolithocholic acid	0.5223	0.3785	0.7005	0.5916	0.3575	0.2716	0.2951	0.3235	0.2438	0.3164
	Lithocholic acid	1.884	0.6844	2.492	1.754	0.5938	0.1948	0.3546	0.5843	0.1144	0.8233
	Murocholic acid	13.3	8.792	13.5	19.84	3.422	1.012	2.526	3.557	0.8804	2.58
	Norcholic acid	2.191	7.884	1.933	13.81	2.635	6.782	3.9	23.35	9.613	12.66
	Nordeoxycholic acid	0	0	0	0	0	0	0	0	0	0
	Norursodeoxycholic acid	0.0429	0.05835	0.04914	0.1723	0.07241	0.14	0.08943	0.113	0.2182	0.2536
	Ursocholic acid	4.917	4.107	3.974	8.192	1.444	0.4106	0.7905	2.581	0.634	1.333
	ω-Muricholic acid	74.99	78.71	82.56	233	28.84	16.67	38.29	108.8	25.56	70.57
Gluconated/sulfated BAs	Chenodeoxycholic acid 24-glucuronide	0	0	0	0	0	0	0	0	0	0
	Chenodeoxycholic acid 3-glucuronide	0	0	0	0	0	0	0	0	0	0
	Chenodeoxycholic acid 3-sulfate	0.01702	0.01795	0	0.04376	0.01364	0.01519	0.01697	0.02487	0.01533	0.02547
	Cholic acid 3-sulfate	1.092	0.3483	1.881	0.5858	0.3509	0.7068	1.05	0.5843	0.5106	0.973
	Deoxycholic acid 24-glucuronide	0.2201	0.08933	0.1906	0.2415	0.07785	0.07409	0.07803	0.01864	0.0575	0.02567
	Deoxycholic acid 3-glucuronide	0.1817	0.1151	0.124	0.1089	0.03496	0.01118	0.02532	0.01475	0.01572	0.007809
	Deoxycholic acid 3-sulfate	0.02384	0.0484	0.07392	0.1439	0.0161	0.01484	0.04282	0.05884	0.008563	0.07575
	Glycoallocholic acid 3-sulfate	0	0	0	0	0	0	0	0	0	0
	Glycochenodeoxycholic acid 3-sulfate	0	0	0	0	0	0	0	0	0	0
	Glycocholic acid 3-sulfate	0.01384	0.01488	0.014	0.01833	0.01821	0	0	0	0	0
	Glycodeoxycholic acid 3-sulfate	0	0	0	0	0	0	0	0	0	0
	GlycoHyodeoxycholic acid 3-sulfate	0	0	0	0	0	0.0103	0	0.01015	0.009151	0.01132
	Glycolithocholic acid 3-sulfate	0	0	0	0	0	0	0	0	0	0
	Glycoursodeoxycholic acid 3-sulfate	0	0	0	0	0	0	0	0	0	0
	Isolithocholic acid 3-sulfate	0.1605	0.05263	0.3015	0.4652	0.05322	0.003025	0.02853	0.03916	0.008705	0.0557
	Lithocholic acid 24-glucuronide	0.1992	0.06778	0.207	0.1342	0.02184	0.01828	0.01095	0.01303	0.01559	0.01535
	Lithocholic acid 3-glucuronide	0	0	0	0	0	0	0	0	0	0
	Lithocholic acid 3-sulfate	0.01234	0.01967	0.06059	0.04256	0.006451	0.002029	0.001987	0.008762	0.002244	0.0153
	Taurochenodeoxycholic acid 3-sulfate	0	0	0	0	0	0.2274	0.39	0.1172	0.1726	0.2809
	Taurodeoxycholic acid-3-sulfate	2.823	3.047	4.234	3.509	2.125	2.028	1.601	0.5403	1.07	1.14
	Taurolithocholic acid 3-sulfate	1.058	1.153	0	2.343	1.001	2.298	0.8108	0.9006	1.524	2.356
	Tauroursodeoxycholic acid 3-sulfate	0	0	0	0	0	0	0	0	0	0
	Ursodeoxycholic acid 24-glucuronide	0	0	0	0	0	0	0	0	0	0
	Ursodeoxycholic acid 3-glucuronide	0	0	0	0	0	0	0	0	0	0
	Ursodeoxycholic acid 3-sulfate	0.1607	0.1218	0.283	0.3729	0.0497	0.06269	0.08515	0.1607	0.0721	0.2216
*indistiguishable in our assay

## Sheet: Exp 1 Serum
		Concentration in mouse serum (µM)
	Sex	Female								Male
	Infection Status	naïve (n=4)				Hp (n=4)				naïve (n=4)				Hp (n=4)
	Mouse/Sample ID	Si1	Si3	Si4	Si6	Si7	Si9	Si11	Si12	Si14	Si15	Si16	Si17	Si18	Si19	Si21	Si22
	Total Bile Acids (µM)	29.6951	63.1473	12.8367	84.7078	16.0359	82.425	7.75792	12.0556	3.79755	5.99775	2.27088	463.751	5.37047	5.39536	16.2149	5.96741
	Taurine-conjugated primary BAs	1.51543	4.49742	2.05488	62.82	1.70912	17.7141	4.0428	3.04975	0.438053	0.601118	0.45559	334.152	1.14544	1.97027	6.68	3.07553
	Glycine-conjugated primary BAs	0.019944	0.03279	0.0102947	0.067548	0.023844	0.149743	0.0082977	0.0200595	0.0033105	0.0059361	0.0024491	0.73229	0.00495	0.0124244	0.045215	0.029272
	Total conjugated primary BAs	1.53537	4.53021	2.06517	62.8875	1.73296	17.8638	4.0511	3.06981	0.441364	0.607054	0.458039	334.884	1.15039	1.98269	6.72521	3.1048
	Taurine-conjugated secondary BAs	1.01961	1.54429	0.909721	7.50387	1.75712	4.58716	1.98858	2.07788	0.344792	0.44774	0.39487	66.5778	0.958805	1.22838	3.74381	1.67691
	Glycine-conjugated secondary BAs	0.007449	0.00565123	0.002632	0.004228	0.008588	0.0316208	0.0008871	0.00660719	0.0001809	0.00278978	0.0002692	0.145602	0.00320125	0.006728	0.024164	0.00849958
	Total conjugated secondary BAs	1.02706	1.54994	0.912353	7.5081	1.76571	4.61878	1.98947	2.08448	0.344973	0.45053	0.395139	66.7234	0.962006	1.23511	3.76797	1.68541
	Unconjugated primary BAs	16.5335	40.2428	5.3109	10.957	6.98153	44.3921	0.43745	3.26863	1.57931	2.55454	0.642457	45.0462	1.42759	1.07745	3.36491	0.513185
	Unconjugated secondary BAs	10.585	16.8163	4.54404	3.34136	5.55358	15.542	1.27884	3.62863	1.43133	2.38563	0.775242	17.0114	1.83048	1.10011	2.35676	0.664015
	Total unconjugated Bas	27.1185	57.0591	9.85494	14.2983	12.5351	59.9341	1.71629	6.89726	3.01064	4.94017	1.4177	62.0576	3.25807	2.17756	5.72167	1.1772
	Gluconated/sulfated bile acids	0.014133	0.008112	0.004243	0.0138599	0.0020802	0.0083097	0.001061	0.0040902	0.0005768	0	0	0.0853717	0	0	0	0
		Concentration in mouse serum (µM)
	Sex	Female								Male
	Infection Status	Naïve				Hp				Naïve				Hp
BA Category		B1	B3	B4	B6	B7	B9	B11	B12	B14	B15	B16	B17	B18	B19	B21	B22
Primary BA precursors	DHCA	0	0	0	0	0	0	0	0	0	0	0	0	0	0	0	0
	THCA	0	0	0	0	0	0	0	0	0	0	0	0	0	0	0	0
Taurine-conjugated primary BAs	Taurochenodexycholic acid	0.04283	0.05472	0.03988	1.343	0.01865	0.1491	0.0282	0.03265	0.005043	0.008978	0.01118	4.432	0.044	0.03177	0.1292	0.04253
	Taurocholic acid	0.7762	2.248	1.058	19.55	0.9213	4.149	2.042	1.502	0.2784	0.322	0.3114	73.75	0.5953	1.033	2.26	1.155
	Tauro-α-muricholic acid	0.22	0.4497	0.2527	6.077	0.05437	1.086	0.1976	0.2001	0.01181	0.03384	0.01451	14.17	0.08344	0.2027	0.8618	0.45
	Tauro-β-muricholic acid	0.4764	1.745	0.7043	35.85	0.7148	12.33	1.775	1.315	0.1428	0.2363	0.1185	241.8	0.4227	0.7028	3.429	1.428
Glycine-conjugated primary BAs	Glyco-α-muricholic acid	0.001667	0.002928	0.0004637	0.003726	0	0.005815	0	0.0003555	0	0.0001582	0	0.04188	0	0.0003624	0.002282	0.001109
	Glycochenodeoxycholic acid	0.00127	0.001767	0.001579	0.002802	0.001222	0.001948	0.0009927	0.001715	0.001587	0.00201	0.001817	0.01321	0	0.001047	0.002623	0.001512
	Glycocholic acid	0.01515	0.0201	0.00627	0.04477	0.01823	0.08338	0.006219	0.01411	0.001235	0.003211	0.0006321	0.4394	0.003848	0.009905	0.02858	0.02172
	Glyco-β-muricholic acid	0.001857	0.007995	0.001982	0.01625	0.004392	0.0586	0.001086	0.003879	0.0004885	0.0005569	0	0.2378	0.001102	0.00111	0.01173	0.004931
Unconjugated primary BAs	Chenodeoxycholic acid	0.3352	0.4828	0.088	0.09638	0.03555	0.4111	0.005802	0.02288	0.01662	0.02363	0.007517	0.3813	0.04416	0.03295	0.05804	0.005035
	Cholic acid	4.726	9.579	1.991	3.031	2.507	8.315	0.1159	1.68	0.6145	1.024	0.2154	30.19	0.353	0.3859	1.943	0.1292
	Ursodeoxycholic acid	0.8763	1.672	0.2165	0.3904	0.1276	1.458	0.008074	0.05123	0.03049	0.05991	0.01537	0.2529	0.07754	0.03633	0.06707	0.01076
	α-Muricholic acid	1.041	2.679	0.3814	0.5992	0.08938	1.338	0.005574	0.09352	0.145	0.246	0.02777	2.432	0.05679	0.03097	0.2798	0.01639
	β-Muricholic acid	9.555	25.83	2.634	6.84	4.222	32.87	0.3021	1.421	0.7727	1.201	0.3764	11.79	0.8961	0.5913	1.017	0.3518
Taurine-conjugated secondary BAs	Tauroallocholic acid	0.258	0.5248	0.3105	1.011	0.2295	0.6698	0.2607	0.3335	0.19	0.2372	0.2063	18.03	0.324	0.4907	1.435	0.8022
	Taurodehydrocholic acid	0	0	0	0	0	0	0	0	0	0	0	0	0	0	0	0
	Taurodeoxycholic acid	0.08555	0.1474	0.1195	0.5605	0.09322	0.6034	0.1197	0.09386	0.009022	0.01497	0.02734	3.26	0.07652	0.04649	0.1828	0.0348
	Taurohyocholic acid	0.001699	0.004594	0.003509	0.0153	0.001738	0.01087	0.001186	0.004615	0	0	0	0.2405	0.00136	0.002116	0.01965	0.006699
	Taurolithocholic acid	0.003858	0.001792	0.002912	0.01107	0.001263	0.003188	0.001194	0	0	0	0	0.03632	0.001825	0.001276	0.001757	0.001211
	Tauro-ω-muricholic acid	0.4742	0.6426	0.3428	3.829	1.247	2.523	1.391	1.439	0.0897	0.1441	0.1003	39.14	0.4186	0.5304	1.82	0.7126
taurine-conjugated primary/taurine-conjugated secondary*	Tauroursodeoxycholic/Taurohyodeoxycholic acid*	0.1963	0.2231	0.1305	2.077	0.1844	0.7769	0.2148	0.2069	0.05607	0.05147	0.06093	5.871	0.1365	0.1574	0.2846	0.1194
Glycine-conjugated secondary BAs	Glycoallocholic acid	0.002293	0.002241	0.001544	0.001098	0.001789	0.006874	0.0001667	0.001808	0.0001809	0.001905	0.0002692	0.08425	0.001806	0.004477	0.01728	0.005236
	Glycodehydrocholic acid	0	0	0	0	0	0	0	0	0	0	0	0	0	0	0	0
	Glycodeoxycholic acid	0	0	0	0	0	0.0002978	0	0	0	0	0	0.004652	0	0	0	0
	Glycohyocholic acid	0	0	0	0	0	0	0	0	0	0	0	0	0	0	0	0
	Glycohyodeoxycholic acid	0	0	0	0	0	0	0	0	0	0	0	0	0	0	0	0
	Glycolithocholic acid	0	7.123e-05	0	0	0	0	0	4.419e-05	0	9.738e-05	0	0	7.249e-06	0	0	2.558e-05
	Glycoursodeoxycholic acid	0	0	0	0	0	0.004399	0	0	0	0	0	0	0	0	0	0
	Glyco-ω-muricholic acid	0.005156	0.003339	0.001088	0.00313	0.006799	0.02005	0.0007204	0.004755	0	0.0007874	0	0.0567	0.001388	0.002251	0.006884	0.003238
Unconjugated secondary BAs	12-Ketochenodeoxycholic acid	0.3191	1.664	0.3449	0.5389	0.1675	1.171	0.005353	0.2006	0.16	0.2347	0.03276	1.138	0.121	0.09423	0.206	0.03024
	12-Ketolithocholic acid	0.01263	0.03935	0.00604	0.003414	0.007881	0.0667	0	0.002125	8.31e-05	0.0001597	0	0.02232	0.0005855	0.0002304	0.001701	0
	3-Oxocholic acid	0.05723	0.2036	0.02391	0.02861	0.03316	0.1569	0.001742	0.03026	0.01414	0.02119	0.004393	0.1304	0.005674	0.005077	0.01515	0.004592
	3β,7α-diOH-5-cholestenoic acid	0.00572	0.004874	0.004704	0.003543	0.004574	0.006223	0.003453	0.004217	0.003157	0.0029	0.002932	0.004128	0.003092	0.002739	0.002814	0.002624
	3β-OH-5-cholestenoic acid	0.1445	0.1762	0.1623	0.19	0.1574	0.2093	0.2345	0.1771	0.1562	0.1536	0.1742	0.2192	0.1405	0.2214	0.1485	0.1489
	6,7-Diketolithocholic acid	0.009961	0.04727	0.00296	0.004289	0	0.02564	0	0	0.001775	0.005486	0	0.02869	0.004962	0	0.000945	0
	7-Ketodeoxycholic acid	0.4121	1.333	0.2983	0.2488	0.1438	0.7354	0.004844	0.181	0.2857	0.3462	0.04498	3.974	0.07416	0.03705	0.2239	0.02092
	7-Ketolithocholic acid	0.02996	0.1447	0.01715	0.02259	0.008845	0.1314	0	0.007335	0.003791	0.007095	0.001655	0.1281	0.01049	0.006029	0.01556	0.001206
	7α-OH-3-oxo-4-cholestenoic acid	0.1588	0.1348	0.1325	0.1109	0.1211	0.2873	0.2041	0.1509	0.08222	0.09306	0.07112	0.1181	0.0573	0.06171	0.07194	0.1236
	Allocholic acid	0.3505	1.29	0.08862	0.08637	0.1677	0.8104	0.001014	0.1341	0.1707	0.3073	0.04368	5.371	0.1262	0.07217	0.5586	0.0305
	Alloisolithocholic acid	0	0	0	0	0	0	0	0	0	0	0	0	0	0	0	0
	Apocholic acid	0.05484	0.2964	0.03208	0.02006	0.02397	0.1641	0.003847	0.02693	0.005563	0.02718	0.004191	0.1735	0.01986	0.006639	0.01068	0
	Dehydrocholic acid	0	0	0	0	0	0	0	0	0	0	0	0	0	0	0	0
	Dehydrolithocholic acid	0.003444	0.005898	0	0	0	0.01325	0	0	0	0	0	0	0	0	0	0
	Deoxycholic acid	1.244	1.793	0.7711	0.5261	0.4516	3.127	0.05601	0.3025	0.04636	0.1331	0.06983	1.539	0.1527	0.07257	0.09535	0.008891
	Dioxolithocholic acid	0.00165	0.009405	0.002705	0.001902	0	0	0	0	0.001318	0	0.0014	0.009098	0	0	0	0
	Hyodeoxycholic acid	0.6491	0.8267	0.2271	0.1039	0.226	0.7354	0.02375	0.13	0.01145	0.03064	0.007474	0.1005	0.03583	0.0272	0.04633	0.008096
	Isodeoxycholic acid	0	0	0	0	0	0	0	0	0	0	0	0	0	0	0	0
	Isolithocholic acid	0	0.0008332	0	0	0	0.002723	0	0	0	0	0	0	0	0	0	0
	Lithocholic acid	0.04145	0.04817	0.02006	0.01676	0.02289	0.07412	0.01085	0.02506	0.00842	0.009839	0.008977	0.06293	0.0137	0.01333	0.014	0.007303
	Murocholic acid	0.1541	0.2674	0.05083	0.0419	0.02499	0.1703	0.001045	0.01294	0.002535	0.007884	0.001285	0.02422	0.00735	0.005292	0.01319	0.006004
	Norcholic acid	0.09762	0.1506	0.01687	0.02791	0.1582	0.2518	0.06274	0.1667	0.001927	0.002488	0.001141	0.04878	0.003913	0.001941	0.003848	0.004224
	Nordeoxycholic acid	0.0923	0.0764	0.01773	0.03795	0.1118	0.2626	0.2597	0.06981	0.003985	0.003406	0.003226	0.004188	0.001492	0.00147	0.001478	0.0008974
	Norursodeoxycholic acid	0.6264	0.335	0.1885	0.1881	0.1608	0.3325	0.08393	0.1562	0.1469	0.1897	0.1295	0.1982	0.3189	0.04833	0.04675	0.1117
	Ursocholic acid	0.04303	0.08823	0.02265	0.0271	0.01915	0.06798	6.541e-05	0.02061	0.01411	0.03895	0.005342	0.2918	0.01161	0.006785	0.03043	0.003555
	λ-Muricholic acid	0.03061	0.06246	0.01503	0.003264	0.01522	0.04198	0	0.01024	0.002292	0.00435	0.0006555	0.02428	0.007863	0.005214	0.01059	0.001763
	ω-Muricholic acid	6.046	7.818	2.098	1.109	3.527	6.698	0.3219	1.82	0.3087	0.7664	0.1665	3.401	0.7133	0.4107	0.839	0.149
Gluconated/sulfated BAs	Chenodeoxycholic acid-24-glucuronide	0	0	0	0	0	0	0	0	0	0	0	0	0	0	0	0
	Chenodeoxycholic acid-3-glucuronide	0	0	0	0	0	0	0	0	0	0	0	0	0	0	0	0
	Chenodeoxycholic acid-3-sulfate	0	0	0	0	0	0	0	0	0	0	0	0	0	0	0	0
	Cholic acid-3-sulfate	0	0	0	0	0	0	0	0	0	0	0	0.08018	0	0	0	0
	Deoxycholic acid-24-glucuronide	0.001802	0.003123	0.001472	0.001061	0	0.003658	0.001061	0.0006392	0.0005768	0	0	0.0007187	0	0	0	0
	Deoxycholic acid-3-glucuronide	0	0	0	0	0	0	0	0	0	0	0	0	0	0	0	0
	Deoxycholic acid-3-sulfate	0.002484	0	0	0	0.001819	0	0	0	0	0	0	0.004473	0	0	0	0
	Glycochenodeoxycholic acid-3-sulfate	0	0	0	0	0	0	0	0	0	0	0	0	0	0	0	0
	Glycocholic acid-3-sulfate	0	0	0	0	0	0	0	0	0	0	0	0	0	0	0	0
	Glycodeoxycholic acid-3-sulfate	0	0	0	0	0	0	0	0	0	0	0	0	0	0	0	0
	Glycohyodeoxycholic acid-3-sulfate	0	0	0	0	0	0	0	0	0	0	0	0	0	0	0	0
	Glycolithocholic acid-3-sulfate	0	0	0	0	0	0	0	0	0	0	0	0	0	0	0	0
	Glycoursodeoxycholic acid-3-sulfate	0	0	0	0	0	0	0	0	0	0	0	0	0	0	0	0
	Lithocholic acid-24-glucuronide	0	0	0	0	0	0	0	0	0	0	0	0	0	0	0	0
	Lithocholic acid-3-glucuronide	0	0	0	0	0	0	0	0	0	0	0	0	0	0	0	0
	Lithocholic acid-3-sulfate	0.001679	0	0	0.0004889	0.0002612	0.0003077	0	0	0	0	0	0	0	0	0	0
	Taurochenodeoxycholic acid-3-sulfate	0	0	0	0	0	0	0	0	0	0	0	0	0	0	0	0
	Taurodeoxycholic acid-3-sulfate	0.008168	0.004989	0.002771	0.01231	0	0.004344	0	0.003451	0	0	0	0	0	0	0	0
	Taurolithocholic acid-3-sulfate	0	0	0	0	0	0	0	0	0	0	0	0	0	0	0	0
	Tauroursodeoxycholic acid-3-sulfate	0	0	0	0	0	0	0	0	0	0	0	0	0	0	0	0
	Ursodeoxycholic acid-24-glucuronide	0	0	0	0	0	0	0	0	0	0	0	0	0	0	0	0
	Ursodeoxycholic acid-3-glucuronide	0	0	0	0	0	0	0	0	0	0	0	0	0	0	0	0
	Ursodeoxycholic acid-3-sulfate	0	0	0	0	0	0	0	0	0	0	0	0	0	0	0	0
*indistiguishable in our assay

## Sheet: Exp 2 Serum
		Concentration (µM) in mouse serum
	Sex	Female										Male
	Infection Status	Naïve (n=5)					Hp (n=5)					Naïve (n=5)					Hp (n=5)
	Mouse/Sample ID	Si1	Si2	Si3	Si4	Si5	Si6	Si7	Si8	Si9	Si10	Si11	Si12	Si13	Si14	Si15	Si16	Si17	Si18	Si19	Si20
	Total Bile Acids (µM)	158.338	16.5167	246.384	46.8206	12.3144	29.8587	62.7148	39.0285	11.4357	15.2404	4.59297	167.755	4.65021	177.866	2.29118	181.816	5.42331	6.61906	8.75288	7.45197
	Taurine-conjugated primary BAs	125.824	1.1871	193.136	1.18227	0.592508	14.3907	34.7639	15.7359	5.77774	6.03762	0.62594	133.773	0.447259	114.044	0.277505	150.583	0.56548	1.62504	2.22519	1.13131
	Glycine-conjugated primary BAs	0.295538	0.011863	0.222964	0.02953	0.005964	0.0575973	0.142122	0.097905	0.015925	0.027089	0.005269	0.073844	0.003146	0.176019	0.001923	0.167919	0.00702	0.005113	0.006498	0.009251
	Total conjugated primary BAs	126.12	1.19896	193.359	1.2118	0.598472	14.4483	34.906	15.8338	5.79366	6.06471	0.631209	133.847	0.450405	114.22	0.279428	150.751	0.5725	1.63015	2.23169	1.14056
	Taurine-conjugated secondary BAs	15.0967	0.669227	20.7604	0.787511	0.521508	4.9124	7.37796	3.95364	2.00737	1.90004	0.550815	23.4008	0.44125	27.1513	0.271215	27.9581	0.551103	1.4004	1.98571	0.943852
	Glycine-conjugated secondary BAs	0.01572	0	0.0147067	0.011524	0.001208	0.0132502	0.02389	0.012947	0.001523	0.00235	0	0.009492	0	0.0296016	0	0.0267918	0.002368	0	0.0011543	0.0029568
	Total conjugated secondary BAs	15.1124	0.669227	20.7751	0.799035	0.522716	4.92566	7.40185	3.96659	2.0089	1.90239	0.550815	23.4103	0.44125	27.1809	0.271215	27.9849	0.553472	1.4004	1.98686	0.946809
	Unconjugated primary BAs	11.9889	10.2375	24.7444	31.3221	5.47505	6.80423	16.0063	13.5569	2.45624	5.18599	2.32149	8.8477	2.32967	27.2717	1.23487	2.01565	2.82048	2.23055	2.61945	3.39495
	Unconjugated secondary BAs	4.64853	4.39312	6.85918	13.4504	5.69846	3.65185	4.33632	5.63893	1.1716	2.08072	1.08624	1.50279	1.42178	8.85392	0.505665	0.661029	1.47557	1.34373	1.91345	1.96466
	Total unconjugated Bas	16.6374	14.6306	31.6036	44.7725	11.1735	10.4561	20.3426	19.1958	3.62784	7.26671	3.40773	10.3505	3.75145	36.1256	1.74053	2.67668	4.29605	3.57428	4.5329	5.35961
	Gluconated/sulfated bile acids	0.462557	0.0171053	0.64274	0.035319	0.018721	0.028664	0.063022	0.031356	0.005307	0.006304	0.003217	0.147412	0.0021613	0.338335	0	0.403595	0.0012836	0.0142266	0.001428	0.004985
		Concentration (µM) in mouse serum
	Sex	Female										Male
	Infection Status	naïve					Hp					naïve					Hp
BA Category		B1	B2	B3	B4	B5	B6	B7	B8	B9	B10	B11	B12	B13	B14	B15	B16	B17	B18	B19	B20
Primary BA precursors	DHCA	0	0	0	0	0	0	0	0	0	0	0	0	0	0	0	0	0	0	0	0
	THCA	0.005675	0.0008044	0.003185	0.001861	0.001026	0	0.001323	0.0009384	0	0.0003177	0	0	0.004942	0.0008231	0	0	0	0	0	0
Taurine-conjugated primary BAs	Taurochenodexycholic acid	3.334	0.0264	5.086	0.01547	0.008408	0.0991	0.1035	0.05441	0.03244	0.03342	0.01204	0.8251	0.007199	1.286	0.005885	2.773	0.01123	0.02102	0.01179	0.01484
	Taurocholic acid	51.72	0.4383	67.55	0.4011	0.2317	5.936	12.13	6.832	2.464	2.407	0.2135	33.81	0.1127	35.33	0.07781	46.85	0.1483	0.5239	0.6469	0.3858
	Tauro-α-muricholic acid	13.4	0.2092	24.13	0.1481	0.0469	0.8066	0.7304	0.6185	0.3433	0.4222	0.0604	6.958	0.03906	8.628	0.02491	14.53	0.04765	0.08612	0.1315	0.08867
	Tauro-β-muricholic acid	57.37	0.5132	96.37	0.6176	0.3055	7.549	21.8	8.231	2.938	3.175	0.34	92.18	0.2883	68.8	0.1689	86.43	0.3583	0.994	1.435	0.642
Glycine-conjugated primary BAs	Glycochenodeoxycholic acid	0.005888	0	0.006584	0	0	0	0	0	0	0	0	0	0	0.002607	0	0.003759	0	0	0	0
	Glycocholic acid	0.2209	0.00981	0.1243	0.02156	0.005964	0.03507	0.09015	0.06515	0.01127	0.01832	0.005269	0.03599	0.003146	0.08833	0.001923	0.09258	0.005338	0.003609	0.003931	0.006104
	Glyco-α-muricholic acid	0.01797	0	0.01641	0.002076	0	0.0007873	0.0008915	0.001695	0	0	0	0.002904	0	0.009042	0	0.0158	0	0	0	0
	Glyco-β-muricholic acid	0.05078	0.002053	0.07567	0.005894	0	0.02174	0.05108	0.03106	0.004655	0.008769	0	0.03495	0	0.07604	0	0.05578	0.001682	0.001504	0.002567	0.003147
Unconjugated primary BAs	Chenodeoxycholic acid	0.2567	0.2205	0.5784	0.4411	0.07795	0.06533	0.07106	0.04699	0.02551	0.03059	0.0331	0.1091	0.02397	0.3707	0.01012	0.02077	0.06338	0.01476	0.01105	0.02211
	Cholic acid	7.153	3.021	9.82	8.175	1.357	2.482	5.598	5.491	0.4537	1.254	0.5976	2.493	0.4938	9.657	0.1769	0.601	0.5474	0.347	0.3019	0.3721
	Ursodeoxycholic acid	0.4692	0.7738	1.194	1.359	0.418	0.1991	0.3121	0.4427	0.1827	0.2546	0.1241	0.3663	0.119	1.049	0.06992	0.08008	0.1369	0.111	0.1123	0.1939
	α-Muricholic acid	1.171	0.7942	2.062	2.407	0.2971	0.1548	0.1781	0.2512	0.06233	0.1228	0.09569	0.2803	0.1269	1.285	0.05563	0.1398	0.1298	0.06079	0.0592	0.09084
	β-Muricholic acid	2.939	5.428	11.09	18.94	3.325	3.903	9.847	7.325	1.732	3.524	1.471	5.599	1.566	14.91	0.9223	1.174	1.943	1.697	2.135	2.716
Taurine-conjugated secondary BAs	Tauroallocholic acid	1.174	0.1388	2.35	0.1946	0.1065	0.573	1.127	0.4265	0.4109	0.5142	0.2433	9.901	0.1982	9.75	0.1236	7.71	0.2449	0.5458	0.9518	0.4423
	Taurodehydrocholic acid	0	0	0	0	0	0	0	0	0	0	0	0	0	0	0	0	0	0	0	0
	Taurodeoxycholic acid	2.624	0.06401	1.624	0.03956	0.04168	0.3249	0.1824	0.4818	0.07833	0.1569	0.02841	0.09201	0.01245	0.5818	0.004845	0.4238	0.01271	0.04211	0.0234	0.04549
	Taurohyocholic acid	0.05203	0.002675	0.0343	0.002407	0	0.00798	0.02344	0.006308	0.002514	0.003324	0	0.06129	0	0.07393	0	0.17	0.002588	0.004784	0.003356	0
	Taurolithocholic acid	0.08066	0.005842	0.1141	0.002154	0.002428	0.006625	0.00312	0.005631	0.00193	0.002611	0.0009148	0.008537	0	0.02753	0.0003497	0.01527	0.0004955	0.001205	0.0005893	0.001982
	Tauro-ω-muricholic acid	7.523	0.3252	10.97	0.4549	0.2898	3.328	5.335	2.214	1.127	0.8464	0.2212	11.8	0.2031	14.85	0.1227	15.92	0.2393	0.6774	0.9296	0.3952
taurine-conjugated primary/taurine-conjugated secondary*	Tauroursodeoxycholic/Taurohyodeoxycholic acid*	3.643	0.1327	5.668	0.09389	0.0811	0.6719	0.707	0.8194	0.3867	0.3766	0.05699	1.538	0.0275	1.868	0.01972	3.719	0.05111	0.1291	0.07696	0.05888
Glycine-conjugated secondary BAs	Glycoallocholic acid	0.002091	0	0.001589	0.006344	0	0.003119	0.01121	0.002955	0	0.001061	0	0.004686	0	0.0135	0	0.01067	0.001403	0	0.0005529	0.00218
	Glycodehydrocholic acid	0	0	0	0	0	0	0	0	0	0	0	0	0	0	0	0	0	0	0	0
	Glycodeoxycholic acid	0.003159	0	0.002227	0	0	0	0	0	0	0	0	0	0	0	0	0	0	0	0	0
	Glycohyocholic acid	0	0	0	0	0	0	0	0	0	0	0	0	0	0	0	0	0	0	0	0
	Glycohyodeoxycholic acid	0.00128	0	0.0008247	0	0	0.0006712	0	0.001083	0	0	0	0	0	0.0005446	0	0.0008258	0	0	0	0
	Glycolithocholic acid	0	0	0	0	0	0	0	0	0	0	0	0	0	0	0	0	0	0	0	0
	Glycoursodeoxycholic acid	0.004244	0	0.006004	0	0	0.001145	0	0.001215	0	0	0	0.001238	0	0.002977	0	0.003236	0	0	0	0
	Glyco-ω-muricholic acid	0.004946	0	0.004062	0.00518	0.001208	0.008315	0.01268	0.007694	0.001523	0.001289	0	0.003568	0	0.01258	0	0.01206	0.000965	0	0.0006014	0.0007768
Unconjugated secondary BAs	12-Ketochenodeoxycholic acid	0.01971	0.03618	0.117	0.129	0.02788	0.03675	0.04618	0.05414	0.01246	0.03193	0.02767	0.05442	0.03162	0.3485	0.02098	0.01933	0.02488	0.02135	0.03055	0.03566
	12-Ketolithocholic acid	0.008249	0.009297	0.011	0.02898	0.005122	0.00508	0.004812	0.00954	0	0.00334	0.001154	0.0009415	0	0.004977	0	0	0.00407	0.001137	0.0008575	0.001312
	3-Oxocholic acid	0.02098	0.03676	0.044	0.08214	0.02052	0.01377	0.02607	0.02252	0.004372	0.00764	0.004774	0.01477	0.005376	0.03304	0.002277	0.005868	0.008727	0.005821	0.00173	0.003158
	3β, 7α-Dihydroxy-5-cholestenoic acid	0	0.004846	0.002476	0.004509	0.00294	0.001886	0.002166	0.003221	0.002225	0.002065	0.002663	0.004033	0.00259	0.002747	0.004592	0.001795	0.002045	0.002144	0.003558	0.002086
	3β-Hydoxy-5-cholestenoic acid	0.02115	0.01926	0.02348	0.0249	0.02169	0.01348	0.01393	0.01915	0.01478	0.02229	0.01899	0.02191	0.01773	0.02276	0.01777	0.01687	0.02134	0.02154	0.01874	0.01916
	6,7-Diketolithocholic acid	0.02852	0.01839	0.03052	0.04611	0.01268	0.02941	0.02534	0.01538	0.0103	0.03326	0.01157	0.01321	0.01634	0.08435	0.002008	0	0.01397	0.006333	0.0192	0.02363
	7-Ketodeoxycholic acid	0.5697	0.1319	0.5801	0.8306	0.2742	0.0957	0.1868	0.1467	0.02793	0.07802	0.06686	0.2744	0.1355	1.71	0.0382	0.1466	0.08754	0.09914	0.07554	0.1083
	7-Ketolithocholic acid	0.06846	0.07964	0.1866	0.1582	0.07443	0.09126	0.1144	0.08537	0.08213	0.09729	0.06803	0.1083	0.07687	0.401	0.07014	0.05775	0.08577	0.05878	0.07872	0.08107
	7α-Hydoxy-3-oxo-4-cholestenoic acid	0.08583	0.08255	0.06426	0.1098	0.04956	0.06299	0.06853	0.05642	0.04737	0.06671	0.03103	0.06774	0.0356	0.05443	0.04272	0.04064	0.03725	0.02284	0.02705	0.03212
	Allocholic acid	0.1057	0.1779	0.1479	1.056	0.1742	0.1233	0.2508	0.1735	0.04565	0.0767	0.1364	0.1893	0.1684	0.7976	0.04933	0.07896	0.2297	0.1294	0.08966	0.1066
	Alloisolithocholic acid	0	0	0	0	0	0	0	0	0	0	0	0	0	0	0	0	0	0	0	0
	Apocholic acid	0.09983	0.09055	0.4148	0.1583	0.06867	0.07841	0.07893	0.103	0.01507	0.03533	0.01678	0.03096	0.01033	0.1972	0	0	0.02006	0.01873	0.01422	0.01839
	Dehydrocholic acid	0	0	0	0	0	0	0	0	0	0	0	0	0	0	0	0	0	0	0	0
	Dehydrolithocholic acid	0.007442	0.01279	0.01653	0.01259	0.002614	0.003478	0.002591	0.004471	0.002502	0.006786	0	0.00409	0	0.003362	0	0	0	0	0	0
	Deoxycholic acid	1.497	1.222	2.956	1.118	0.593	0.6064	0.5455	1.229	0.2253	0.4224	0.1333	0.1409	0.1036	0.6517	0.03545	0.03212	0.1171	0.06744	0.0894	0.2848
	Dioxolithocholic acid	0	0	0	0	0	0	0	0	0	0	0	0	0	0	0	0	0	0	0	0
	Hyocholic acid	0	0.06322	0.06048	0.07436	0.05662	0.05525	0.06901	0	0	0	0	0	0	0.07717	0	0	0.06045	0.05543	0.4435	0.05595
	Hyodeoxycholic acid	0.2102	0.2127	0.3054	0.4074	0.1457	0.1691	0.2025	0.3263	0.03624	0.03668	0.03062	0.01921	0.02693	0.1841	0.007561	0.01817	0.06521	0.03641	0.02439	0.03197
	Isodeoxycholic acid	0	0	0	0	0	0	0	0	0	0	0	0	0	0	0	0	0	0	0	0
	Isolithocholic acid	0	0	0	0	0	0	0	0	0	0	0	0	0	0	0	0	0	0	0	0
	Lithocholic acid	0.04108	0.04758	0.1996	0.03972	0.01842	0.01655	0.007177	0.01945	0.008065	0.01008	0.004078	0.01452	0.003243	0.0217	0.002063	0.001932	0.004565	0.00183	0.003219	0.00396
	Murocholic acid	0.05394	0.07309	0.138	0.2086	0.0404	0.0265	0.02741	0.05343	0.006379	0.0139	0.01016	0.009859	0.005292	0.04765	0.005061	0.004818	0.01038	0.006304	0.007594	0.01054
	Norcholic acid	0.06933	0.03116	0.04424	0.05995	0.02497	0.08076	0.3077	0.186	0.01485	0.01863	0.002555	0.008828	0.003878	0.007301	0.005062	0.01133	0.004454	0.004994	0.005063	0.003862
	Nordeoxycholic acid	0.08142	0.05315	0.15	0.03395	0.03606	0.04798	0.07721	0.1592	0.0291	0.0338	0.002379	0.01476	0.001622	0.006156	0	0.005206	0.009479	0.001601	0.003399	0.004457
	Norursodeoxycholic acid	0.402	0.3831	0.3054	0.4175	0.427	0.1104	0.07431	0.1873	0.09221	0.1888	0.05661	0.0348	0.09135	0.09103	0.03515	0.03303	0.06784	0.03576	0.04255	0.09524
	Ursocholic acid	0.01999	0.01406	0.02439	0.04284	0.02078	0.0124	0.02595	0.01384	0.005968	0.01027	0.009313	0.02214	0.01461	0.08215	0.007401	0.01131	0.01534	0.01855	0.01451	0.0134
	ω-Muricholic acid	1.238	1.593	1.037	8.407	3.601	1.971	2.179	2.771	0.4887	0.8848	0.4513	0.4537	0.6709	4.025	0.1599	0.1753	0.5854	0.7282	0.92	1.029
Gluconated/sulfated BAs	Allocholic acid 3-sulfate	0.4053	0	0.6056	0.02033	0	0.01621	0.05184	0.01748	0	0	0	0.112	0	0.3013	0	0.3029	0	0.01229	0	0
	Chenodeoxycholic acid 24-glucuronide	0.002463	0	0	0	0	0	0	0	0	0	0	0	0	0	0	0	0	0	0	0
	Chenodeoxycholic acid 3-glucuronide	0	0	0	0	0	0	0	0	0	0	0	0	0	0	0	0	0	0	0	0
	Chenodeoxycholic acid 3-sulfate	0	0	0	0	0	0	0	0	0	0	0	0	0	0	0	0	0	0	0	0
	Cholic acid 3-sulfate	0	0	0	0	0	0	0	0	0	0	0	0	0	0	0	0	0	0	0	0
	Deoxycholic acid 24-glucuronide	0.02674	0.01376	0.009052	0.01279	0.01715	0.007665	0.008283	0.01097	0.003293	0.004285	0.002122	0.0002879	0.001354	0.003985	0	0.0003006	0.0005305	0.001003	0.0005679	0.003783
	Deoxycholic acid 3-glucuronide	0	0	0	0	0	0	0	0	0	0	0	0	0	0	0	0	0	0	0	0
	Deoxycholic acid 3-sulfate	0	0	0	0	0	0	0	0	0	0	0	0	0	0	0	0	0	0	0	0
	Glycoallocholic acid 3-sulfate	0	0	0	0	0	0	0	0	0	0	0	0	0	0	0	0	0	0	0	0
	Glycochenodeoxycholic acid 3-sulfate	0	0	0	0	0	0	0	0	0	0	0	0	0	0	0	0	0	0	0	0
	Glycocholic acid 3-sulfate	0	0	0	0	0	0	0	0	0	0	0	0	0	0	0	0	0	0	0	0
	Glycodeoxycholic acid 3-sulfate	0	0	0	0	0	0	0	0	0	0	0	0	0	0	0	0	0	0	0	0
	GlycoHyodeoxycholic acid 3-sulfate	0	0	0	0	0	0	0	0	0	0	0	0	0	0	0	0	0	0	0	0
	Glycolithocholic acid 3-sulfate	0	0	0	0	0	0	0	0	0	0	0	0	0	0	0	0	0	0	0	0
	Glycoursodeoxycholic acid 3-sulfate	0	0	0	0	0	0	0	0	0	0	0	0	0	0	0	0	0	0	0	0
	Hyodeoxycholic acid 3-sulfate	0.002628	0.002482	0.006269	0.002199	0.001571	0.001916	0.002899	0.002906	0.002014	0.002019	0.001095	0.008394	0.0008073	0.01377	0	0.001354	0.0007531	0.0009336	0.0008601	0.001202
	Isolithocholic acid 3-sulfate	0	0	0	0	0	0	0	0	0	0	0	0	0	0	0	0	0	0	0	0
	Lithocholic acid 24-glucuronide	0.001012	0	0.0009498	0	0	0	0	0	0	0	0	0	0	0	0	0	0	0	0	0
	Lithocholic acid 3-glucuronide	0	0	0	0	0	0	0	0	0	0	0	0	0	0	0	0	0	0	0	0
	Lithocholic acid 3-sulfate	0.000754	0.0008633	0	0	0	0	0	0	0	0	0	0	0	0	0	0	0	0	0	0
	Taurochenodeoxycholic acid 3-sulfate	0	0	0.008459	0	0	0.002873	0	0	0	0	0	0	0	0	0	0	0	0	0	0
	Taurodeoxycholic acid 3-sulfate	0.02366	0	0.01241	0	0	0	0	0	0	0	0	0.02673	0	0.01928	0	0.09904	0	0	0	0
	Taurolithocholic acid 3-sulfate	0	0	0	0	0	0	0	0	0	0	0	0	0	0	0	0	0	0	0	0
	Tauroursodeoxycholic acid 3-sulfate	0	0	0	0	0	0	0	0	0	0	0	0	0	0	0	0	0	0	0	0
	Ursodeoxycholic acid 24-glucuronide	0	0	0	0	0	0	0	0	0	0	0	0	0	0	0	0	0	0	0	0
	Ursodeoxycholic acid 3-glucuronide	0	0	0	0	0	0	0	0	0	0	0	0	0	0	0	0	0	0	0	0
	Ursodeoxycholic acid 3-sulfate	0	0	0	0	0	0	0	0	0	0	0	0	0	0	0	0	0	0	0	0
*indistiguishable in our assay
